# Supplementary material for: Operando spectroelectrochemical identification of peroxide intermediate in molten carbonate CO2-to-carbon electroreduction
Source: Nat Commun. 2026 Apr 21;17:5513. doi: 10.1038/s41467-026-70977-0 (PMC13287478; doi:10.1038/s41467-026-70977-0)
Supplement: Supplementary file 5 — Source Data [file 41467_2026_70977_MOESM5_ESM.xlsx]

## Sheet: Title Page
		The tabs of this spreadsheet contains the
		data plotted in the figures of the following manuscript
		Title: A first Operando Probing of Carbon Electroreduction from Direct Air Capture in Molten Carbonate Salt
		Submitted to:	Nature Chemistry
			Name		Emails for corresponding authors	Affiliations
		Authors:	Sander Ratso		sander.ratso@kbfi.ee	National Institute of Chemical Physics and Biophysics, Tallinn, Estonia
			Michael L. Whittaker		MWhittaker@lbl.gov	Energy Geosciences Division, Lawrence Berkeley National Laboratory, Berkeley, California 94720, United States
			Kätlin Kaare		katlin.kaare@kbfi.ee	National Institute of Chemical Physics and Biophysics, Tallinn, Estonia
			Raluca O. Scarlat		scarlat@berkeley.edu	UC-Berkeley
		Date of last edit:	2025-11-25

## Sheet: Figure1
a (W)		b (Ni)		c (Inconel)		d (Au)
E / V vs W QRE	I / mA	E / V vs W QRE	I / mA	E / V vs W QRE	I / mA	E / V vs W QRE	I / mA
0.49024	2.93164	-1.29562	-1.39234	0.50009	0.20873	-1.39564	-0.10838
0.48522	2.86276	-1.29062	-1.26723	0.49807	0.20065	-1.39098	-0.10805
0.48022	2.79914	-1.28562	-1.26386	0.49608	0.19381	-1.38567	-0.10753
0.47524	2.74155	-1.2806	-1.16672	0.49408	0.18806	-1.3806	-0.1068
0.47021	2.68684	-1.2756	-1.13592	0.49208	0.18275	-1.37568	-0.10587
0.46522	2.7682	-1.27062	-1.09358	0.49007	0.1776	-1.37064	-0.10473
0.46021	2.70244	-1.2656	-1.06293	0.48808	0.17285	-1.36563	-0.1034
0.45521	2.64584	-1.26061	-1.04485	0.48607	0.1683	-1.36073	-0.10186
0.45021	2.60658	-1.25559	-1.01214	0.48406	0.16414	-1.35558	-0.10012
0.4452	2.54776	-1.25058	-0.98663	0.48206	0.16021	-1.35066	-0.09874
0.44021	2.48938	-1.24561	-0.96786	0.48006	0.1561	-1.34561	-0.09688
0.4352	2.43255	-1.2406	-0.94621	0.47806	0.1523	-1.3407	-0.0945
0.4302	2.39744	-1.2356	-0.92162	0.47608	0.14865	-1.33567	-0.0916
0.42519	2.34779	-1.23059	-0.90432	0.47406	0.14521	-1.33073	-0.08829
0.42019	2.3149	-1.22559	-0.88863	0.47206	0.1419	-1.32566	-0.08471
0.41521	2.27278	-1.2206	-0.87972	0.47006	0.13827	-1.32072	-0.08104
0.41022	2.20759	-1.2156	-0.8765	0.46807	0.13506	-1.3157	-0.07748
0.40521	2.16973	-1.21059	-0.85332	0.46606	0.13206	-1.31064	-0.0742
0.40022	2.12295	-1.20559	-0.83525	0.46408	0.12879	-1.30563	-0.07136
0.3952	2.06166	-1.20057	-0.82541	0.46208	0.12575	-1.30065	-0.06902
0.39021	2.01269	-1.19558	-0.80991	0.46007	0.12289	-1.29568	-0.06718
0.38522	1.9802	-1.19058	-0.79795	0.45804	0.12009	-1.29069	-0.06579
0.38019	1.92218	-1.18559	-0.78728	0.45604	0.11734	-1.28566	-0.06473
0.3752	1.86193	-1.1806	-0.78001	0.45404	0.11454	-1.28063	-0.06384
0.37019	1.82476	-1.17557	-0.77152	0.45205	0.11122	-1.27565	-0.06295
0.36519	1.79354	-1.17057	-0.75874	0.45005	0.10896	-1.27062	-0.06191
0.3602	1.76099	-1.16556	-0.74703	0.44804	0.10632	-1.26567	-0.06063
0.35519	1.72259	-1.16057	-0.73939	0.44604	0.10382	-1.26064	-0.05908
0.3502	1.68136	-1.15558	-0.7257	0.44406	0.1014	-1.25564	-0.05729
0.34517	1.64703	-1.15056	-0.71507	0.44204	0.099	-1.25066	-0.05534
0.34019	1.6079	-1.14556	-0.70649	0.44004	0.09657	-1.24574	-0.05331
0.33519	1.5607	-1.14058	-0.69695	0.43806	0.0943	-1.24064	-0.05132
0.33017	1.51893	-1.13557	-0.69117	0.43607	0.092	-1.23564	-0.04944
0.32517	1.48558	-1.13056	-0.68666	0.43404	0.08984	-1.23064	-0.04773
0.32015	1.44459	-1.12554	-0.67572	0.43205	0.08822	-1.22565	-0.04619
0.31516	1.40996	-1.12054	-0.67166	0.43005	0.08624	-1.22063	-0.04482
0.31018	1.37858	-1.11556	-0.66136	0.42804	0.084	-1.21563	-0.04358
0.30515	1.33898	-1.11055	-0.65293	0.42603	0.0823	-1.21065	-0.04243
0.30015	1.29606	-1.10555	-0.64266	0.42404	0.08038	-1.20564	-0.04135
0.29516	1.26343	-1.10053	-0.63716	0.42202	0.07835	-1.20062	-0.0403
0.29016	1.22205	-1.09553	-0.6305	0.42002	0.07613	-1.19563	-0.03929
0.28517	1.18388	-1.09055	-0.63189	0.41803	0.0744	-1.19063	-0.0383
0.28013	1.14793	-1.08554	-0.62706	0.41604	0.07252	-1.18563	-0.03733
0.27514	1.10023	-1.08054	-0.62256	0.41404	0.07061	-1.18063	-0.0364
0.27014	1.06495	-1.07553	-0.61064	0.41205	0.06912	-1.17561	-0.0355
0.26513	1.03412	-1.07053	-0.6046	0.41003	0.06715	-1.17063	-0.03463
0.26014	0.99156	-1.06554	-0.60088	0.40803	0.06539	-1.16561	-0.0338
0.25513	0.95755	-1.06053	-0.59698	0.40604	0.06384	-1.16064	-0.03299
0.25014	0.92105	-1.05554	-0.58954	0.40405	0.06227	-1.15563	-0.0322
0.24513	0.88732	-1.0505	-0.58255	0.40204	0.06069	-1.15059	-0.03141
0.24012	0.84743	-1.04552	-0.57436	0.40005	0.05904	-1.14562	-0.0306
0.23513	0.81975	-1.04052	-0.56882	0.39805	0.05743	-1.14063	-0.02979
0.23013	0.79186	-1.03552	-0.56412	0.39603	0.05589	-1.13563	-0.02895
0.22511	0.75566	-1.03051	-0.55888	0.39404	0.05464	-1.13062	-0.02811
0.22012	0.72934	-1.02552	-0.54834	0.39203	0.05311	-1.12559	-0.02727
0.21512	0.69748	-1.02052	-0.53933	0.39002	0.05175	-1.1206	-0.02642
0.21013	0.66444	-1.01553	-0.53234	0.38804	0.05039	-1.11561	-0.02558
0.20514	0.63565	-1.01053	-0.52571	0.38603	0.04895	-1.1106	-0.02475
0.20011	0.60694	-1.00552	-0.51781	0.38404	0.04762	-1.10559	-0.02394
0.19513	0.57813	-1.00052	-0.51048	0.38201	0.04561	-1.10058	-0.02314
0.19011	0.55111	-0.99552	-0.50686	0.38002	0.04458	-1.09559	-0.02235
0.18512	0.53045	-0.99052	-0.50098	0.378	0.04316	-1.0906	-0.02159
0.18011	0.50731	-0.98549	-0.49486	0.37601	0.04219	-1.0856	-0.02084
0.17509	0.48462	-0.98052	-0.48972	0.37402	0.0409	-1.0806	-0.0201
0.1701	0.46495	-0.97552	-0.48083	0.37204	0.03971	-1.07558	-0.01939
0.16509	0.44136	-0.9705	-0.47134	0.37001	0.03853	-1.07059	-0.01869
0.1601	0.42159	-0.9655	-0.46628	0.36802	0.03761	-1.06559	-0.01801
0.1551	0.39757	-0.96048	-0.45605	0.36602	0.03654	-1.06058	-0.01736
0.15007	0.38042	-0.95551	-0.44606	0.36402	0.03525	-1.05559	-0.01673
0.14508	0.367	-0.95051	-0.43758	0.36201	0.03436	-1.05056	-0.01614
0.14007	0.35319	-0.9455	-0.42949	0.36003	0.03324	-1.04556	-0.01559
0.13509	0.33857	-0.94049	-0.42202	0.35801	0.03197	-1.04058	-0.0151
0.1301	0.32516	-0.93551	-0.41901	0.35601	0.03089	-1.03557	-0.01468
0.12507	0.31168	-0.9305	-0.41081	0.35401	0.02989	-1.03055	-0.01433
0.12007	0.2992	-0.9255	-0.40348	0.35201	0.02901	-1.02557	-0.01405
0.11505	0.28787	-0.92047	-0.39053	0.35002	0.02795	-1.02057	-0.01383
0.11006	0.27594	-0.91548	-0.38131	0.34802	0.02675	-1.01558	-0.01364
0.10508	0.26417	-0.9105	-0.3725	0.346	0.02603	-1.01057	-0.01349
0.10008	0.25366	-0.90548	-0.36372	0.344	0.02526	-1.00557	-0.01335
0.09506	0.24378	-0.90049	-0.35168	0.34201	0.02437	-1.00056	-0.0132
0.09007	0.23418	-0.89547	-0.34232	0.34002	0.02336	-0.99556	-0.01303
0.08506	0.2247	-0.89048	-0.33395	0.33801	0.02253	-0.99057	-0.01285
0.08007	0.21455	-0.88547	-0.3283	0.33602	0.02168	-0.98555	-0.01265
0.07505	0.20512	-0.88047	-0.32047	0.33401	0.02082	-0.98056	-0.01244
0.07005	0.19596	-0.87548	-0.31166	0.33201	0.02007	-0.97556	-0.01224
0.06506	0.18791	-0.87045	-0.30349	0.33001	0.01928	-0.97054	-0.01203
0.06005	0.17984	-0.86548	-0.29252	0.32801	0.01861	-0.96555	-0.01185
0.05506	0.17143	-0.86047	-0.28626	0.32599	0.01751	-0.96054	-0.01168
0.05005	0.16355	-0.85546	-0.27939	0.324	0.01696	-0.95558	-0.01153
0.04504	0.15605	-0.85047	-0.27373	0.322	0.01638	-0.95056	-0.01139
0.04004	0.14926	-0.84544	-0.26537	0.31998	0.01577	-0.94553	-0.01128
0.03504	0.14207	-0.84046	-0.26004	0.31799	0.01499	-0.94053	-0.01117
0.03004	0.13593	-0.83545	-0.25524	0.316	0.01427	-0.93555	-0.01105
0.02503	0.12944	-0.83044	-0.24994	0.31399	0.01367	-0.93054	-0.01093
0.02002	0.12301	-0.82544	-0.2461	0.312	0.01296	-0.92553	-0.01078
0.01505	0.11667	-0.82045	-0.24254	0.31	0.01223	-0.92052	-0.0106
0.01003	0.11061	-0.81546	-0.23933	0.30801	0.01161	-0.91552	-0.0104
0.00502	0.1045	-0.81048	-0.23369	0.30598	0.01093	-0.91054	-0.01017
3.27776e-05	0.09869	-0.80545	-0.22914	0.30398	0.01059	-0.90552	-0.00992
-0.005	0.093	-0.80045	-0.22535	0.30199	0.01013	-0.90053	-0.00966
-0.00999	0.08742	-0.79545	-0.22127	0.29998	0.00935	-0.8955	-0.00938
-0.01501	0.08224	-0.79045	-0.21879	0.29799	0.00875	-0.89052	-0.0091
-0.02001	0.07657	-0.78545	-0.21771	0.29599	0.00823	-0.88554	-0.00881
-0.02498	0.07277	-0.78044	-0.21641	0.29397	0.00772	-0.88051	-0.00851
-0.03	0.06693	-0.77546	-0.21467	0.29196	0.00723	-0.87552	-0.00821
-0.03499	0.06189	-0.77045	-0.21081	0.28997	0.00658	-0.8705	-0.00792
-0.04002	0.05654	-0.76545	-0.20571	0.28797	0.00602	-0.86551	-0.00764
-0.04502	0.05213	-0.76045	-0.20329	0.28599	0.0055	-0.86052	-0.00736
-0.05001	0.04727	-0.75542	-0.20255	0.28398	0.00506	-0.85551	-0.0071
-0.05503	0.04341	-0.75045	-0.20091	0.282	0.00447	-0.85051	-0.00685
-0.06003	0.03846	-0.74545	-0.19917	0.27995	0.004	-0.84549	-0.0066
-0.06503	0.03378	-0.74043	-0.19473	0.27796	0.00356	-0.84049	-0.00636
-0.07	0.0298	-0.73543	-0.1902	0.27597	0.00311	-0.83549	-0.00612
-0.07501	0.02562	-0.73044	-0.19221	0.27396	0.00259	-0.83048	-0.00588
-0.08003	0.02145	-0.72544	-0.19225	0.27197	0.00221	-0.82549	-0.00563
-0.08503	0.01713	-0.72044	-0.18923	0.26998	0.00172	-0.82051	-0.00537
-0.09006	0.01353	-0.71541	-0.18649	0.26796	0.00131	-0.81549	-0.00511
-0.09504	0.00893	-0.71041	-0.1826	0.26596	0.000984738	-0.81051	-0.00483
-0.10003	0.00341	-0.70543	-0.17849	0.26397	0.000701881	-0.8055	-0.00455
-0.10505	0.00178	-0.70041	-0.17615	0.26197	0.00042098	-0.80049	-0.00424
-0.11005	-0.00215	-0.69544	-0.17427	0.25999	-0.000175348	-0.7955	-0.00392
-0.11506	-0.00715	-0.69041	-0.17164	0.25799	-0.00056775	-0.79049	-0.00357
-0.12005	-0.00973	-0.68542	-0.17018	0.25597	-0.000979846	-0.78549	-0.00322
-0.12504	-0.01333	-0.68042	-0.16701	0.25396	-0.0015	-0.78048	-0.00284
-0.13004	-0.01782	-0.67541	-0.16625	0.25195	-0.00193	-0.7755	-0.00245
-0.13507	-0.02098	-0.67043	-0.16173	0.24996	-0.00247	-0.77049	-0.00205
-0.14005	-0.02391	-0.66539	-0.1594	0.24797	-0.00283	-0.76548	-0.00164
-0.14505	-0.02816	-0.66039	-0.15779	0.24596	-0.00302	-0.76048	-0.00121
-0.15004	-0.03245	-0.65541	-0.15438	0.24397	-0.00354	-0.75545	-0.00078419
-0.15508	-0.03572	-0.6504	-0.15169	0.24196	-0.00398	-0.7505	-0.000349768
-0.16008	-0.04039	-0.6454	-0.14908	0.23996	-0.0044	-0.74548	8.44534e-05
-0.16508	-0.04504	-0.64037	-0.14542	0.23797	-0.00467	-0.74047	0.000514124
-0.17007	-0.04582	-0.63538	-0.1422	0.23597	-0.00527	-0.73547	0.000934934
-0.17507	-0.04858	-0.63038	-0.13958	0.23397	-0.00542	-0.73048	0.00134
-0.18007	-0.05411	-0.62537	-0.13591	0.23197	-0.00578	-0.72549	0.00174
-0.18507	-0.05661	-0.62037	-0.13291	0.22997	-0.00618	-0.72048	0.00211
-0.19007	-0.06089	-0.61537	-0.13004	0.22796	-0.00662	-0.71547	0.00246
-0.19508	-0.06502	-0.61037	-0.12751	0.22596	-0.007	-0.71046	0.00279
-0.20008	-0.06886	-0.60538	-0.12838	0.22396	-0.00735	-0.70547	0.0031
-0.20508	-0.07207	-0.60037	-0.12608	0.22196	-0.00761	-0.70046	0.00337
-0.21008	-0.07623	-0.59537	-0.12293	0.21996	-0.00802	-0.69546	0.00363
-0.21506	-0.07858	-0.59037	-0.12085	0.21795	-0.00846	-0.69045	0.00385
-0.22009	-0.08435	-0.58535	-0.11795	0.21594	-0.00876	-0.68545	0.00405
-0.22508	-0.08794	-0.58039	-0.11723	0.21395	-0.00909	-0.68046	0.00423
-0.23007	-0.09319	-0.57536	-0.1146	0.21196	-0.00945	-0.67547	0.00439
-0.2351	-0.097	-0.57038	-0.1107	0.20996	-0.00975	-0.67046	0.00453
-0.24009	-0.10011	-0.56537	-0.10847	0.20795	-0.01025	-0.66544	0.00464
-0.24511	-0.10484	-0.56035	-0.10601	0.20595	-0.01064	-0.66045	0.00473
-0.2501	-0.10799	-0.55535	-0.10214	0.20395	-0.01096	-0.65546	0.00481
-0.25509	-0.11418	-0.55034	-0.10051	0.20193	-0.01128	-0.65045	0.00486
-0.26012	-0.11797	-0.54537	-0.09693	0.19993	-0.01168	-0.64545	0.0049
-0.26511	-0.12406	-0.54037	-0.09367	0.19795	-0.01203	-0.64042	0.00492
-0.27011	-0.12665	-0.53534	-0.09234	0.19597	-0.01249	-0.63543	0.00492
-0.27511	-0.13203	-0.53034	-0.09132	0.19396	-0.01279	-0.63042	0.00492
-0.28012	-0.13822	-0.52536	-0.08879	0.19194	-0.0132	-0.62543	0.00491
-0.28513	-0.14278	-0.52035	-0.08782	0.18994	-0.0136	-0.62043	0.00489
-0.29013	-0.14613	-0.51535	-0.08464	0.18794	-0.01418	-0.61543	0.00487
-0.29515	-0.15165	-0.51033	-0.08153	0.18594	-0.01454	-0.61042	0.00484
-0.30013	-0.15513	-0.50533	-0.07942	0.18395	-0.01498	-0.60545	0.0048
-0.30511	-0.15974	-0.50034	-0.07729	0.18195	-0.01534	-0.60041	0.00476
-0.31014	-0.16539	-0.49533	-0.07486	0.17995	-0.01587	-0.59541	0.00471
-0.31515	-0.17096	-0.49033	-0.07088	0.17792	-0.01637	-0.59041	0.00466
-0.32016	-0.17355	-0.48532	-0.06918	0.17593	-0.0169	-0.58541	0.00459
-0.32514	-0.17982	-0.48032	-0.06601	0.17393	-0.01722	-0.58043	0.00451
-0.33014	-0.18427	-0.47532	-0.0635	0.17193	-0.01772	-0.57542	0.00442
-0.33515	-0.1891	-0.47033	-0.06024	0.16994	-0.01824	-0.57043	0.00433
-0.34016	-0.19159	-0.46533	-0.056	0.16795	-0.0187	-0.56543	0.00423
-0.34516	-0.19649	-0.4603	-0.05114	0.16594	-0.01928	-0.56041	0.00413
-0.35015	-0.20266	-0.4553	-0.04536	0.16394	-0.01959	-0.55541	0.00403
-0.35514	-0.20727	-0.45032	-0.03716	0.16194	-0.02015	-0.5504	0.00392
-0.36016	-0.21123	-0.44532	-0.02751	0.15994	-0.0206	-0.54542	0.00383
-0.36518	-0.21361	-0.44031	-0.01716	0.15794	-0.02132	-0.54041	0.00373
-0.37016	-0.22146	-0.43529	-0.00752	0.15594	-0.02165	-0.5354	0.00364
-0.37516	-0.2277	-0.43029	0.000495655	0.15395	-0.02221	-0.5304	0.00356
-0.38016	-0.2307	-0.42529	0.00109	0.15192	-0.0227	-0.52541	0.00348
-0.38516	-0.23855	-0.42028	0.00885	0.14991	-0.02309	-0.52041	0.0034
-0.39017	-0.24242	-0.41528	0.00959	0.14793	-0.02374	-0.51541	0.00333
-0.39516	-0.24604	-0.4103	0.00917	0.14593	-0.0243	-0.51038	0.00327
-0.40018	-0.26155	-0.4053	0.00731	0.14393	-0.02465	-0.50538	0.00321
-0.40517	-0.26501	-0.4003	0.00441	0.14194	-0.02496	-0.50039	0.00315
-0.41017	-0.268	-0.39528	0.00118	0.13992	-0.0254	-0.49539	0.00309
-0.41516	-0.27051	-0.39029	-7.38753e-05	0.13792	-0.02585	-0.49039	0.00304
-0.42017	-0.27575	-0.38528	8.69787e-05	0.13592	-0.02634	-0.48536	0.00299
-0.42517	-0.27977	-0.38026	0.000572724	0.13391	-0.02693	-0.48038	0.00293
-0.43018	-0.28216	-0.37528	0.00109	0.13193	-0.02747	-0.47538	0.00288
-0.43516	-0.28737	-0.37022	0.003	0.12994	-0.02779	-0.47037	0.00282
-0.44019	-0.2971	-0.36523	0.00455	0.12791	-0.02845	-0.46538	0.00276
-0.44519	-0.34341	-0.36025	0.0065	0.1259	-0.02892	-0.46035	0.00269
-0.4502	-0.33931	-0.35525	0.00904	0.12391	-0.02947	-0.45536	0.00263
-0.45518	-0.35393	-0.35026	0.01139	0.12192	-0.02987	-0.45038	0.00257
-0.46018	-0.35444	-0.34527	0.01387	0.11991	-0.03019	-0.44537	0.00251
-0.4652	-0.35943	-0.34028	0.01623	0.11792	-0.0309	-0.44037	0.00245
-0.47019	-0.36495	-0.33527	0.01831	0.11591	-0.03132	-0.43535	0.00241
-0.4752	-0.39129	-0.33025	0.02099	0.11389	-0.03176	-0.43035	0.00236
-0.48019	-0.39927	-0.32526	0.02397	0.1119	-0.03226	-0.42535	0.00233
-0.48519	-0.42292	-0.32028	0.02724	0.1099	-0.03271	-0.42033	0.00229
-0.49022	-0.47933	-0.31526	0.02976	0.1079	-0.03317	-0.41534	0.00227
-0.4952	-0.47618	-0.31026	0.0327	0.10592	-0.03355	-0.41035	0.00225
-0.50021	-0.47704	-0.30524	0.03546	0.10393	-0.03405	-0.40534	0.00223
-0.5052	-0.48887	-0.30024	0.03859	0.10191	-0.03449	-0.40035	0.00221
-0.5102	-0.49967	-0.29525	0.04117	0.0999	-0.03508	-0.39532	0.0022
-0.51523	-0.50248	-0.29024	0.04419	0.09789	-0.0354	-0.39034	0.00218
-0.52022	-0.50534	-0.28525	0.04722	0.0959	-0.03607	-0.38532	0.00217
-0.52523	-0.51072	-0.28023	0.05054	0.0939	-0.03649	-0.38033	0.00216
-0.53022	-0.52014	-0.27523	0.05334	0.0919	-0.03697	-0.37532	0.00215
-0.53522	-0.52569	-0.27023	0.05703	0.08991	-0.03741	-0.37032	0.00214
-0.54024	-0.53124	-0.26524	0.06051	0.08788	-0.03777	-0.36534	0.00213
-0.54525	-0.53883	-0.26025	0.0644	0.0859	-0.03838	-0.36033	0.00212
-0.55023	-0.54906	-0.25521	0.068	0.0839	-0.03889	-0.35531	0.00211
-0.55524	-0.55592	-0.25024	0.07153	0.0819	-0.03929	-0.35032	0.0021
-0.56023	-0.56679	-0.24524	0.07545	0.0799	-0.03982	-0.34532	0.0021
-0.56526	-0.5714	-0.24023	0.07948	0.07791	-0.04038	-0.34033	0.0021
-0.57026	-0.5798	-0.23523	0.08317	0.07589	-0.04102	-0.33533	0.0021
-0.57524	-0.5866	-0.23019	0.08718	0.07388	-0.04137	-0.33031	0.00211
-0.58025	-0.59361	-0.22522	0.09104	0.07189	-0.04199	-0.32531	0.00212
-0.58525	-0.60773	-0.22023	0.09512	0.06988	-0.04246	-0.32034	0.00213
-0.59024	-0.61624	-0.2152	0.09908	0.06789	-0.04293	-0.31532	0.00215
-0.59525	-0.6231	-0.21021	0.10276	0.0659	-0.04344	-0.31033	0.00217
-0.60024	-0.63109	-0.20521	0.10645	0.06388	-0.04407	-0.3053	0.00219
-0.60526	-0.64433	-0.20019	0.11001	0.06188	-0.04459	-0.3003	0.00222
-0.61026	-0.65105	-0.1952	0.11339	0.05989	-0.04512	-0.29531	0.00224
-0.61526	-0.6665	-0.1902	0.11703	0.0579	-0.04559	-0.2903	0.00227
-0.62025	-0.68217	-0.18519	0.12048	0.0559	-0.04605	-0.2853	0.00229
-0.62524	-0.68673	-0.18019	0.12412	0.05389	-0.04654	-0.28028	0.00232
-0.63025	-0.72094	-0.17519	0.12774	0.05189	-0.0472	-0.27528	0.00235
-0.63524	-0.72513	-0.17018	0.13121	0.04989	-0.04746	-0.27029	0.00239
-0.64024	-0.72889	-0.16519	0.13456	0.04787	-0.04822	-0.26529	0.00242
-0.64526	-0.7376	-0.16019	0.13773	0.04588	-0.04855	-0.26029	0.00246
-0.65027	-0.75053	-0.15521	0.1411	0.04387	-0.04897	-0.25527	0.0025
-0.65527	-0.75271	-0.15017	0.14422	0.04188	-0.04957	-0.25029	0.00254
-0.66026	-0.76223	-0.14517	0.14743	0.03987	-0.05005	-0.24529	0.00259
-0.66524	-0.76752	-0.14018	0.15068	0.03787	-0.05065	-0.24027	0.00263
-0.67027	-0.77715	-0.13519	0.15586	0.03587	-0.05109	-0.23527	0.00268
-0.67526	-0.78324	-0.13018	0.15946	0.03388	-0.05142	-0.23025	0.00273
-0.68028	-0.79153	-0.12517	0.16285	0.03187	-0.05213	-0.22525	0.00278
-0.68528	-0.79961	-0.12017	0.16626	0.02988	-0.05258	-0.22027	0.00284
-0.69027	-0.80493	-0.11519	0.16939	0.02789	-0.05299	-0.21524	0.00289
-0.6953	-0.81004	-0.11018	0.17272	0.02589	-0.05331	-0.21026	0.00295
-0.70029	-0.81569	-0.10518	0.17567	0.02387	-0.05394	-0.20526	0.00302
-0.7053	-0.82292	-0.10015	0.1784	0.02186	-0.05413	-0.20025	0.00308
-0.71029	-0.82834	-0.09515	0.18085	0.01987	-0.05484	-0.19527	0.00315
-0.71529	-0.83922	-0.09017	0.1834	0.01786	-0.05521	-0.19023	0.00323
-0.7203	-0.85052	-0.08515	0.18585	0.01587	-0.0558	-0.18525	0.00331
-0.72531	-0.86256	-0.08016	0.18845	0.01388	-0.0562	-0.18026	0.00339
-0.73031	-0.87026	-0.07513	0.19093	0.01186	-0.05651	-0.17525	0.00347
-0.7353	-0.87842	-0.07013	0.19329	0.00986	-0.0571	-0.17025	0.00356
-0.7403	-0.88785	-0.06515	0.1956	0.00788	-0.05767	-0.16525	0.00365
-0.74531	-0.93031	-0.06014	0.19771	0.00588	-0.05812	-0.16026	0.00374
-0.75032	-0.93786	-0.05513	0.19978	0.00388	-0.05864	-0.15525	0.00383
-0.75529	-0.94505	-0.05012	0.20196	0.00187	-0.05878	-0.15023	0.00392
-0.7603	-0.95361	-0.04514	0.20426	-0.000140922	-0.05943	-0.14524	0.00401
-0.7653	-0.96449	-0.04014	0.20665	-0.00217	-0.05994	-0.14023	0.00411
-0.77031	-0.96698	-0.03512	0.20894	-0.00416	-0.06043	-0.13524	0.00421
-0.77534	-0.9713	-0.03013	0.21117	-0.00615	-0.06082	-0.13024	0.00431
-0.78031	-0.98905	-0.0251	0.21327	-0.00815	-0.06122	-0.12522	0.00442
-0.78532	-1.00346	-0.02013	0.21548	-0.01014	-0.06184	-0.12022	0.00453
-0.79031	-1.016	-0.01513	0.2177	-0.01215	-0.06208	-0.11525	0.00464
-0.79533	-1.02904	-0.01012	0.21975	-0.01417	-0.06243	-0.11023	0.00476
-0.80033	-1.04691	-0.00511	0.22175	-0.01617	-0.06305	-0.10523	0.00487
-0.80532	-1.0663	-0.000101877	0.224	-0.01816	-0.06361	-0.1002	0.00498
-0.81033	-1.08257	0.00492	0.22609	-0.02016	-0.06374	-0.09521	0.00509
-0.81532	-1.09807	0.00992	0.22844	-0.02215	-0.06412	-0.09022	0.00519
-0.82033	-1.1078	0.01491	0.24272	-0.02416	-0.06462	-0.08521	0.00529
-0.8253	-1.12668	0.0199	0.23536	-0.02618	-0.065	-0.08021	0.00538
-0.83031	-1.14369	0.02492	0.23526	-0.02818	-0.06551	-0.0752	0.00547
-0.83532	-1.16723	0.02992	0.23734	-0.03018	-0.06603	-0.0702	0.00556
-0.84032	-1.1756	0.03492	0.24029	-0.03218	-0.06664	-0.06522	0.00564
-0.8453	-1.18058	0.03992	0.24418	-0.03417	-0.06694	-0.06021	0.00572
-0.85033	-1.18496	0.04492	0.24935	-0.03616	-0.06728	-0.05521	0.0058
-0.85528	-1.19437	0.04993	0.25362	-0.03817	-0.06783	-0.05019	0.00587
-0.86029	-1.22025	0.05495	0.25882	-0.04017	-0.06813	-0.04519	0.00594
-0.86528	-1.23223	0.05995	0.26456	-0.04217	-0.0688	-0.0402	0.00599
-0.87027	-1.25026	0.06494	0.27081	-0.04416	-0.06898	-0.03519	0.00603
-0.87529	-1.26754	0.06992	0.27789	-0.04617	-0.06946	-0.03019	0.00606
-0.88029	-1.29643	0.07493	0.28442	-0.04816	-0.06999	-0.02516	0.00608
-0.88531	-1.31181	0.07994	0.29236	-0.05017	-0.07039	-0.02019	0.00607
-0.8903	-1.33188	0.08495	0.30124	-0.05221	-0.07102	-0.0152	0.00604
-0.89528	-1.34791	0.08995	0.3103	-0.05421	-0.07131	-0.01017	0.006
-0.90031	-1.35759	0.09493	0.3202	-0.0562	-0.07179	-0.00517	0.00593
-0.9053	-1.38485	0.09994	0.3307	-0.0582	-0.07219	-0.000161946	0.00584
-0.91032	-1.40446	0.10496	0.34201	-0.06019	-0.07256	0.00486	0.00573
-0.91529	-1.43316	0.10995	0.35429	-0.06219	-0.07322	0.00985	0.00559
-0.92028	-1.44994	0.11494	0.36717	-0.0642	-0.07367	0.01486	0.00544
-0.92533	-1.47349	0.11995	0.38076	-0.0662	-0.07393	0.01985	0.00526
-0.93031	-1.48816	0.12495	0.39524	-0.06818	-0.07435	0.02485	0.00507
-0.93533	-1.50771	0.12998	0.41048	-0.07018	-0.07512	0.02987	0.00486
-0.94031	-1.53066	0.13498	0.42659	-0.07218	-0.07554	0.03487	0.00462
-0.94531	-1.56016	0.13996	0.44441	-0.07417	-0.07581	0.03986	0.00438
-0.95032	-1.58558	0.14497	0.46009	-0.07617	-0.0761	0.04487	0.00412
-0.95533	-1.61059	0.14995	0.4796	-0.0782	-0.07651	0.04988	0.00385
-0.96031	-1.63833	0.15498	0.50065	-0.0802	-0.077	0.05488	0.00358
-0.96532	-1.67028	0.15997	0.52215	-0.08219	-0.07767	0.05988	0.00329
-0.97031	-1.6957	0.16497	0.54551	-0.0842	-0.07784	0.06488	0.003
-0.97533	-1.72188	0.16998	0.57059	-0.08619	-0.07856	0.06988	0.00271
-0.98034	-1.75604	0.17497	0.59724	-0.0882	-0.0789	0.07488	0.00243
-0.98533	-1.78061	0.17999	0.6276	-0.09021	-0.07944	0.07989	0.00214
-0.99034	-1.83074	0.18499	0.65864	-0.09221	-0.08013	0.0849	0.00187
-0.99533	-1.86463	0.19	0.56735	-0.0942	-0.08081	0.0899	0.0016
-1.00034	-1.89815	0.195	0.49655	-0.09621	-0.08091	0.09489	0.00134
-1.00533	-1.93889	0.19998	0.43762	-0.0982	-0.08156	0.0999	0.0011
-1.01033	-1.97613	0.19499	0.38817	-0.1002	-0.08207	0.10492	0.000871311
-1.01535	-2.00526	0.19	0.34524	-0.10219	-0.08265	0.10991	0.000657831
-1.02034	-2.04931	0.18497	0.34091	-0.10421	-0.08323	0.11488	0.000459322
-1.02534	-2.10104	0.17998	0.30225	-0.10621	-0.08382	0.1199	0.000275451
-1.03033	-2.14139	0.17497	0.2659	-0.10821	-0.08407	0.1249	0.00010563
-1.03534	-2.1876	0.16997	0.23395	-0.11022	-0.08473	0.12993	-5.0881e-05
-1.04035	-2.22408	0.16497	0.20738	-0.11221	-0.0854	0.13496	-0.000194923
-1.04534	-2.2545	0.15998	0.18457	-0.1142	-0.08538	0.1399	-0.000327263
-1.05032	-2.28663	0.15498	0.1653	-0.11622	-0.0861	0.14492	-0.000448597
-1.05536	-2.33159	0.14994	0.14903	-0.11821	-0.08637	0.14991	-0.000559482
-1.06034	-2.37548	0.14498	0.13505	-0.12021	-0.08728	0.15493	-0.000660424
-1.06536	-2.42673	0.13995	0.12221	-0.12221	-0.08786	0.15993	-0.000751908
-1.07036	-2.47748	0.13497	0.11125	-0.12421	-0.08812	0.16493	-0.000834377
-1.07534	-2.51335	0.12997	0.10166	-0.12621	-0.08864	0.16994	-0.00090824
-1.08036	-2.5528	0.12495	0.09292	-0.12821	-0.08927	0.17495	-0.000973878
-1.08536	-2.59375	0.11995	0.08521	-0.13023	-0.08966	0.17994	-0.00103
-1.09037	-2.63336	0.11494	0.07803	-0.13223	-0.09041	0.18494	-0.00108
-1.09536	-2.6602	0.10994	0.0713	-0.13423	-0.09067	0.18993	-0.00113
-1.10035	-2.70736	0.10496	0.06516	-0.13623	-0.09116	0.19495	-0.00116
-1.10537	-2.76215	0.09996	0.05955	-0.13823	-0.09176	0.19994	-0.00119
-1.11038	-2.8142	0.09493	0.05446	-0.14023	-0.092	0.20495	-0.00121
-1.11539	-2.84544	0.08993	0.04962	-0.14222	-0.09319	0.20995	-0.00123
-1.12036	-2.90209	0.08493	0.04502	-0.14423	-0.09383	0.21495	-0.00124
-1.12537	-2.94799	0.07995	0.04064	-0.14623	-0.09418	0.21996	-0.00125
-1.13039	-2.98459	0.07492	0.03656	-0.14824	-0.0949	0.22494	-0.00125
-1.13539	-3.02269	0.06992	0.03269	-0.15022	-0.09538	0.22996	-0.00124
-1.14041	-3.07233	0.06492	0.02878	-0.15222	-0.09596	0.23497	-0.00123
-1.1454	-3.10824	0.05993	0.02512	-0.15422	-0.09626	0.23996	-0.00122
-1.15038	-3.15064	0.05494	0.02154	-0.15625	-0.09667	0.24497	-0.0012
-1.15541	-3.20715	0.04993	0.01843	-0.15825	-0.09709	0.24997	-0.00118
-1.1604	-3.28541	0.04492	0.01521	-0.16025	-0.09769	0.25498	-0.00116
-1.1654	-3.32938	0.03991	0.01197	-0.16225	-0.0985	0.25998	-0.00114
-1.17041	-3.40025	0.03492	0.0088	-0.16424	-0.09909	0.26497	-0.00112
-1.1754	-3.46749	0.02993	0.00561	-0.16622	-0.09994	0.26998	-0.0011
-1.18041	-3.51288	0.02492	0.00245	-0.16825	-0.10023	0.27498	-0.00108
-1.18542	-3.5523	0.01991	-0.000716603	-0.17024	-0.10098	0.27996	-0.00106
-1.19041	-3.59066	0.01492	-0.00109	-0.17224	-0.10184	0.28499	-0.00104
-1.19541	-3.64811	0.0099	-0.0068	-0.17424	-0.1026	0.28998	-0.00102
-1.20041	-3.68435	0.00491	-0.00979	-0.17624	-0.10329	0.295	-0.000996584
-1.20541	-3.72925	-0.000120732	-0.0128	-0.17823	-0.10429	0.29998	-0.000974693
-1.21043	-3.78771	-0.00511	-0.0158	-0.18025	-0.10532	0.30498	-0.000952452
-1.21543	-3.81785	-0.01011	-0.01869	-0.18225	-0.10547	0.31	-0.00092987
-1.22043	-3.87181	-0.01513	-0.02154	-0.18425	-0.10634	0.31498	-0.000906901
-1.22541	-3.94605	-0.02013	-0.02438	-0.18626	-0.10667	0.31997	-0.00088346
-1.23042	-4.00239	-0.0251	-0.0271	-0.18824	-0.10733	0.325	-0.00085945
-1.23541	-4.05995	-0.03013	-0.02981	-0.19024	-0.10802	0.32999	-0.000834801
-1.24042	-4.13384	-0.03513	-0.03251	-0.19226	-0.10889	0.33502	-0.00080949
-1.24543	-4.20218	-0.04014	-0.03517	-0.19426	-0.10966	0.34002	-0.000783528
-1.25041	-4.2556	-0.04514	-0.03761	-0.19625	-0.11058	0.345	-0.000756953
-1.25541	-4.32033	-0.05012	-0.04005	-0.19824	-0.11105	0.35002	-0.000729825
-1.26042	-4.3753	-0.05514	-0.04239	-0.20024	-0.11217	0.35502	-0.000702218
-1.26542	-4.46861	-0.06013	-0.04463	-0.20225	-0.11265	0.36003	-0.000674202
-1.27043	-4.55648	-0.06515	-0.04688	-0.20425	-0.1135	0.36503	-0.000645811
-1.27543	-4.66861	-0.07012	-0.04899	-0.20625	-0.11452	0.37002	-0.000617035
-1.28041	-4.65001	-0.07512	-0.04684	-0.20824	-0.11547	0.37505	-0.00058784
-1.28545	-4.68665	-0.08016	-0.04979	-0.21024	-0.11616	0.38004	-0.000558196
-1.29044	-4.78384	-0.08515	-0.05318	-0.21224	-0.11715	0.38505	-0.000528108
-1.29545	-4.86299	-0.09016	-0.05644	-0.21424	-0.11763	0.39004	-0.000497621
-1.30044	-4.96086	-0.09515	-0.05881	-0.21624	-0.11912	0.39503	-0.000466795
-1.29544	-5.00211	-0.10015	-0.06054	-0.21826	-0.11935	0.40005	-0.000435693
-1.29045	-4.92186	-0.10516	-0.06155	-0.22025	-0.12026	0.40504	-0.00040436
-1.28544	-4.86135	-0.11016	-0.06361	-0.22225	-0.12181	0.41003	-0.000372831
-1.28041	-4.79148	-0.11518	-0.06504	-0.22427	-0.12236	0.41504	-0.000341141
-1.27543	-4.71241	-0.12016	-0.06624	-0.22625	-0.12271	0.42004	-0.000309334
-1.27044	-4.63519	-0.12516	-0.06719	-0.22824	-0.1237	0.42506	-0.000277458
-1.26542	-4.60206	-0.13016	-0.06834	-0.23023	-0.12442	0.43004	-0.000245556
-1.26043	-4.52013	-0.13517	-0.06948	-0.23229	-0.12613	0.43505	-0.000213658
-1.2554	-4.44199	-0.14017	-0.07037	-0.23427	-0.12662	0.44006	-0.000181768
-1.2504	-4.36846	-0.14517	-0.07134	-0.23627	-0.12719	0.44505	-0.000149853
-1.24543	-4.33359	-0.15017	-0.07221	-0.23826	-0.12906	0.45007	-0.000117834
-1.24042	-4.24228	-0.15521	-0.07292	-0.24026	-0.1301	0.45506	-8.5595e-05
-1.23541	-4.15715	-0.16021	-0.07347	-0.24225	-0.13081	0.46007	-5.30061e-05
-1.23041	-4.12444	-0.16519	-0.07403	-0.24428	-0.13209	0.46507	-1.99567e-05
-1.22541	-4.05684	-0.17019	-0.07477	-0.24627	-0.13305	0.47005	1.36235e-05
-1.22042	-3.98889	-0.17517	-0.07525	-0.24828	-0.13411	0.47507	4.77706e-05
-1.21542	-3.93039	-0.18019	-0.07576	-0.25027	-0.13477	0.48005	8.25025e-05
-1.21043	-3.89161	-0.18518	-0.07618	-0.25226	-0.13621	0.48505	0.000117848
-1.20541	-3.84375	-0.19019	-0.07675	-0.25426	-0.13743	0.49007	0.000153846
-1.20041	-3.79698	-0.19521	-0.07741	-0.25628	-0.13726	0.49507	0.000190544
-1.19541	-3.75753	-0.20019	-0.07808	-0.25827	-0.1388	0.50009	0.00022799
-1.19042	-3.61646	-0.20519	-0.07867	-0.26026	-0.13979	0.50508	0.000266236
-1.18542	-3.57099	-0.21018	-0.07922	-0.26226	-0.14114	0.51007	0.000305333
-1.18041	-3.50328	-0.21518	-0.08003	-0.26428	-0.14191	0.51509	0.000345337
-1.17541	-3.46059	-0.22019	-0.08072	-0.26628	-0.14284	0.52009	0.000386293
-1.17042	-3.42089	-0.22519	-0.08131	-0.26828	-0.14411	0.52508	0.00042823
-1.1654	-3.40436	-0.23017	-0.08181	-0.27028	-0.14489	0.53009	0.000471162
-1.1604	-3.32079	-0.23521	-0.08134	-0.27228	-0.14649	0.53509	0.000515088
-1.15541	-3.32951	-0.24021	-0.08233	-0.27428	-0.14769	0.54012	0.000559993
-1.15039	-3.22791	-0.24522	-0.08409	-0.27628	-0.14836	0.5451	0.000605858
-1.1454	-3.14968	-0.25022	-0.08529	-0.27827	-0.14976	0.55007	0.000652643
-1.1404	-3.09915	-0.2552	-0.08624	-0.28028	-0.15083	0.55509	0.000700332
-1.13539	-3.05304	-0.26022	-0.08723	-0.28229	-0.1527	0.56009	0.000748906
-1.1304	-2.99694	-0.26521	-0.08821	-0.28429	-0.15388	0.56511	0.000798366
-1.12538	-2.96389	-0.27022	-0.08913	-0.28629	-0.15469	0.57011	0.00084879
-1.12037	-2.91113	-0.2752	-0.09001	-0.28829	-0.15492	0.57509	0.000900308
-1.1154	-2.85478	-0.28019	-0.09108	-0.29029	-0.15664	0.58012	0.00095301
-1.11037	-2.8059	-0.28522	-0.09216	-0.29229	-0.15867	0.58511	0.00101
-1.10538	-2.74393	-0.29022	-0.09326	-0.29428	-0.15772	0.59014	0.00106
-1.10036	-2.68596	-0.29524	-0.09435	-0.29631	-0.15972	0.59513	0.00112
-1.09535	-2.65546	-0.30022	-0.0957	-0.29829	-0.16119	0.60014	0.00118
-1.09036	-2.80863	-0.30523	-0.09684	-0.30028	-0.1624	0.60514	0.00124
-1.08535	-2.57746	-0.31025	-0.09829	-0.30229	-0.16335	0.61014	0.0013
-1.08037	-2.50014	-0.31525	-0.0997	-0.30428	-0.16474	0.61513	0.00136
-1.07534	-2.43523	-0.32027	-0.10122	-0.30628	-0.16578	0.62015	0.00143
-1.07036	-2.39534	-0.32525	-0.10255	-0.30829	-0.16697	0.62514	0.00149
-1.06536	-2.34521	-0.33025	-0.10417	-0.3103	-0.16913	0.63014	0.00156
-1.06035	-2.30433	-0.33525	-0.10524	-0.3123	-0.16973	0.63515	0.00163
-1.05536	-2.26689	-0.34026	-0.10708	-0.31431	-0.17106	0.64016	0.0017
-1.05032	-2.20069	-0.34525	-0.10874	-0.31631	-0.17162	0.64517	0.00179
-1.04534	-2.18021	-0.35024	-0.11041	-0.3183	-0.17316	0.65016	0.00188
-1.04035	-2.28278	-0.35524	-0.11188	-0.32032	-0.17475	0.65516	0.00199
-1.03534	-2.11618	-0.36026	-0.11359	-0.32231	-0.17572	0.66016	0.00212
-1.03033	-2.04736	-0.36527	-0.11566	-0.32429	-0.17692	0.66517	0.00226
-1.02534	-1.99176	-0.37026	-0.11727	-0.32628	-0.17804	0.67017	0.00241
-1.02034	-1.9752	-0.37527	-0.11888	-0.32829	-0.17948	0.67516	0.00256
-1.01534	-1.94998	-0.38026	-0.12085	-0.33028	-0.18051	0.68017	0.0027
-1.01033	-1.91655	-0.38527	-0.12297	-0.33227	-0.18218	0.68516	0.00281
-1.00535	-1.8821	-0.39028	-0.12508	-0.33431	-0.18311	0.69017	0.00288
-1.00034	-1.84366	-0.39526	-0.12749	-0.33632	-0.18432	0.69518	0.00291
-0.99533	-1.8047	-0.40028	-0.12962	-0.33831	-0.18574	0.70018	0.00288
-0.99034	-1.7745	-0.40528	-0.13217	-0.34032	-0.1872	0.69517	0.0028
-0.98533	-1.73706	-0.41029	-0.1342	-0.34232	-0.18826	0.69016	0.00268
-0.98034	-1.70559	-0.41527	-0.13628	-0.34432	-0.1896	0.68517	0.00251
-0.97534	-1.68363	-0.42028	-0.13884	-0.34634	-0.19081	0.68018	0.00232
-0.97031	-1.67575	-0.42528	-0.14118	-0.34833	-0.1927	0.67517	0.00211
-0.96532	-1.65311	-0.43028	-0.14423	-0.35031	-0.19412	0.67017	0.0019
-0.96031	-1.64915	-0.43528	-0.14657	-0.35231	-0.19516	0.66517	0.00171
-0.95533	-1.63061	-0.4403	-0.14887	-0.35431	-0.19672	0.66017	0.00153
-0.95032	-1.58614	-0.4453	-0.15159	-0.35632	-0.19792	0.65516	0.00138
-0.9453	-1.60891	-0.45031	-0.15378	-0.35829	-0.19929	0.65015	0.00124
-0.9403	-1.55055	-0.4553	-0.15646	-0.36033	-0.20078	0.64517	0.00113
-0.93533	-1.50373	-0.46029	-0.15912	-0.36234	-0.20225	0.64016	0.00104
-0.93031	-1.48685	-0.46531	-0.16156	-0.36433	-0.20373	0.63515	0.000956875
-0.92531	-1.47943	-0.4703	-0.1639	-0.36633	-0.20458	0.63015	0.000880013
-0.9203	-1.45719	-0.47531	-0.16684	-0.36833	-0.20628	0.62514	0.000807494
-0.91528	-1.42415	-0.4803	-0.16898	-0.37033	-0.2077	0.62015	0.000738109
-0.91032	-1.41453	-0.4853	-0.17158	-0.37234	-0.20973	0.61513	0.000671738
-0.90529	-1.39516	-0.49033	-0.17037	-0.37433	-0.21037	0.61014	0.000608738
-0.90032	-1.3932	-0.49532	-0.17307	-0.37632	-0.21114	0.60513	0.000549419
-0.89528	-1.37221	-0.50032	-0.17683	-0.37833	-0.21338	0.60012	0.000493665
-0.89029	-1.35879	-0.50531	-0.18022	-0.38032	-0.21432	0.59513	0.000440975
-0.88529	-1.36401	-0.51032	-0.18466	-0.38233	-0.21615	0.59013	0.000390749
-0.88028	-1.34315	-0.51534	-0.18767	-0.38432	-0.21813	0.58512	0.000342547
-0.87529	-1.32998	-0.52033	-0.19072	-0.38634	-0.21844	0.58013	0.000296164
-0.87027	-1.31784	-0.52534	-0.19361	-0.38835	-0.22009	0.57511	0.000251509
-0.86529	-1.30615	-0.53033	-0.19629	-0.39033	-0.22149	0.57011	0.000208437
-0.86029	-1.3018	-0.53532	-0.19977	-0.39234	-0.22319	0.56513	0.000166678
-0.85529	-1.31758	-0.54035	-0.2026	-0.39433	-0.22423	0.5601	0.000125903
-0.85033	-1.27919	-0.54536	-0.20492	-0.39633	-0.22567	0.5551	8.58153e-05
-0.84532	-1.25821	-0.55032	-0.20796	-0.39834	-0.2269	0.5501	4.61819e-05
-0.84032	-1.25206	-0.55533	-0.21102	-0.40034	-0.2283	0.54512	6.79646e-06
-0.83532	-1.24599	-0.56032	-0.21364	-0.40233	-0.2293	0.54018	-3.2516e-05
-0.83031	-1.2317	-0.56535	-0.2169	-0.40433	-0.23152	0.5351	-7.18286e-05
-0.8253	-1.21803	-0.57036	-0.22142	-0.40632	-0.23241	0.53011	-0.000111159
-0.82034	-1.20674	-0.57534	-0.22563	-0.40833	-0.23422	0.52509	-0.00015046
-0.81533	-1.25509	-0.58035	-0.2299	-0.41033	-0.23637	0.52011	-0.000189663
-0.81034	-1.2074	-0.58533	-0.23401	-0.41233	-0.23675	0.5151	-0.000228695
-0.80533	-1.18653	-0.59034	-0.24025	-0.41433	-0.2391	0.51007	-0.000267485
-0.80032	-1.17014	-0.59535	-0.24709	-0.41633	-0.2397	0.50509	-0.000305987
-0.79533	-1.15888	-0.60034	-0.25385	-0.41833	-0.24151	0.5001	-0.000344183
-0.79032	-1.1478	-0.60537	-0.26138	-0.42032	-0.243	0.49508	-0.000382108
-0.78533	-1.13613	-0.61036	-0.26953	-0.42231	-0.24464	0.49009	-0.000419845
-0.78032	-1.13446	-0.61536	-0.2774	-0.42434	-0.2457	0.48506	-0.000457516
-0.77534	-1.12527	-0.62036	-0.28593	-0.42633	-0.24733	0.48006	-0.000495256
-0.77032	-1.11693	-0.62536	-0.29403	-0.42833	-0.24812	0.47508	-0.000533178
-0.76531	-1.11067	-0.63036	-0.30175	-0.43033	-0.25055	0.47006	-0.00057136
-0.76032	-1.1015	-0.63535	-0.30834	-0.43233	-0.25242	0.46508	-0.000609839
-0.75531	-1.09436	-0.64034	-0.31214	-0.43433	-0.2535	0.46007	-0.00064862
-0.75034	-1.08422	-0.64538	-0.31491	-0.43636	-0.2551	0.45508	-0.000687663
-0.74532	-1.07772	-0.65038	-0.31524	-0.43834	-0.25642	0.45008	-0.000726918
-0.74031	-1.07205	-0.65538	-0.31496	-0.44035	-0.25788	0.44505	-0.000766332
-0.73531	-1.06075	-0.66037	-0.31187	-0.44235	-0.25863	0.44005	-0.000805862
-0.73032	-1.05356	-0.66535	-0.3077	-0.44434	-0.26005	0.43506	-0.000845475
-0.72531	-1.04618	-0.67039	-0.30222	-0.44634	-0.26119	0.43006	-0.000885145
-0.72031	-1.03857	-0.67538	-0.29813	-0.44838	-0.2629	0.42506	-0.000924851
-0.7153	-1.0433	-0.68039	-0.29483	-0.45036	-0.26478	0.42004	-0.000964571
-0.7103	-1.02398	-0.68539	-0.29298	-0.45234	-0.2657	0.41505	-0.001
-0.70531	-1.02034	-0.69038	-0.29183	-0.45434	-0.26719	0.41004	-0.00104
-0.7003	-1.00331	-0.6954	-0.29134	-0.45635	-0.26886	0.40505	-0.00108
-0.69531	-0.99072	-0.70039	-0.29075	-0.45835	-0.27041	0.40004	-0.00112
-0.69028	-0.97707	-0.70541	-0.29029	-0.46034	-0.27156	0.39504	-0.00116
-0.68527	-0.96451	-0.71039	-0.29019	-0.46237	-0.27307	0.39004	-0.0012
-0.68029	-0.95263	-0.7154	-0.29164	-0.46437	-0.27403	0.38505	-0.00125
-0.67528	-0.94767	-0.72041	-0.29455	-0.46636	-0.27559	0.38003	-0.00129
-0.67028	-0.94951	-0.72541	-0.29698	-0.46836	-0.27732	0.37504	-0.00133
-0.66525	-0.92803	-0.73042	-0.29988	-0.47035	-0.27865	0.37002	-0.00137
-0.66026	-0.9145	-0.7354	-0.30219	-0.47235	-0.28041	0.36502	-0.00141
-0.65527	-0.90171	-0.7404	-0.30572	-0.47438	-0.28131	0.36003	-0.00145
-0.65027	-0.89738	-0.74543	-0.3085	-0.47636	-0.2818	0.35501	-0.0015
-0.64527	-0.8818	-0.75043	-0.31247	-0.47836	-0.28401	0.35002	-0.00154
-0.64024	-0.87559	-0.7554	-0.31639	-0.48036	-0.28519	0.34499	-0.00158
-0.63525	-0.8632	-0.76042	-0.32137	-0.48236	-0.28669	0.34002	-0.00162
-0.63025	-0.852	-0.76542	-0.3254	-0.48435	-0.28811	0.33502	-0.00166
-0.62526	-0.85253	-0.77042	-0.32706	-0.48634	-0.28992	0.32999	-0.0017
-0.62025	-0.848	-0.77545	-0.3311	-0.48837	-0.29138	0.32501	-0.00174
-0.61526	-0.83946	-0.78042	-0.3348	-0.49038	-0.2931	0.31998	-0.00178
-0.61025	-0.82876	-0.78543	-0.33721	-0.49235	-0.2941	0.31499	-0.00182
-0.60526	-0.81946	-0.79042	-0.33923	-0.49435	-0.295	0.31001	-0.00186
-0.60025	-0.80847	-0.79544	-0.34281	-0.49635	-0.29659	0.30498	-0.0019
-0.59524	-0.80061	-0.80043	-0.34474	-0.49835	-0.29815	0.29998	-0.00194
-0.59024	-0.78972	-0.80542	-0.34854	-0.50037	-0.29991	0.29499	-0.00198
-0.58524	-0.78383	-0.81045	-0.35252	-0.50238	-0.30145	0.28998	-0.00203
-0.58025	-0.76871	-0.81543	-0.35518	-0.50437	-0.30342	0.28499	-0.00207
-0.57524	-0.75658	-0.82044	-0.35828	-0.50637	-0.3044	0.27996	-0.00211
-0.57025	-0.74281	-0.82543	-0.36031	-0.50837	-0.30555	0.27498	-0.00215
-0.56525	-0.73795	-0.83044	-0.36149	-0.51036	-0.30642	0.26999	-0.0022
-0.56023	-0.72312	-0.83543	-0.35873	-0.51236	-0.30765	0.26496	-0.00224
-0.55523	-0.70902	-0.84044	-0.3608	-0.51438	-0.30825	0.25999	-0.00228
-0.5502	-0.69456	-0.84542	-0.36501	-0.51638	-0.30973	0.25498	-0.00232
-0.54524	-0.68338	-0.85044	-0.37117	-0.51837	-0.31087	0.24996	-0.00236
-0.54024	-0.66858	-0.85544	-0.37568	-0.52039	-0.31292	0.24496	-0.0024
-0.53522	-0.65511	-0.86044	-0.38136	-0.52238	-0.31392	0.23996	-0.00243
-0.53022	-0.6443	-0.86545	-0.38905	-0.52437	-0.31525	0.23498	-0.00247
-0.52523	-0.63141	-0.87043	-0.39505	-0.52638	-0.31648	0.22995	-0.00251
-0.52022	-0.61986	-0.87546	-0.39769	-0.52839	-0.31836	0.22495	-0.00254
-0.51522	-0.60805	-0.88045	-0.40444	-0.53038	-0.31913	0.21996	-0.00258
-0.51021	-0.59517	-0.88545	-0.41001	-0.53239	-0.32069	0.21495	-0.00261
-0.50521	-0.58002	-0.89046	-0.41378	-0.53438	-0.3216	0.20996	-0.00265
-0.50022	-0.56572	-0.89544	-0.41877	-0.53638	-0.32312	0.20495	-0.00269
-0.49522	-0.55209	-0.90047	-0.42324	-0.53838	-0.32437	0.19994	-0.00272
-0.49022	-0.53717	-0.90546	-0.42668	-0.54041	-0.32595	0.19496	-0.00276
-0.4852	-0.52559	-0.91047	-0.43115	-0.5424	-0.32719	0.18994	-0.0028
-0.4802	-0.51141	-0.91546	-0.43573	-0.5444	-0.32769	0.18495	-0.00283
-0.4752	-0.49721	-0.92045	-0.44053	-0.5464	-0.32937	0.17994	-0.00287
-0.4702	-0.49289	-0.92547	-0.44563	-0.54839	-0.33049	0.17492	-0.0029
-0.4652	-0.47489	-0.93048	-0.45138	-0.55038	-0.33279	0.16992	-0.00294
-0.46018	-0.46182	-0.93549	-0.4568	-0.55241	-0.33397	0.16492	-0.00297
-0.45519	-0.44705	-0.94048	-0.46195	-0.55441	-0.33559	0.15992	-0.003
-0.4502	-0.43375	-0.94547	-0.4668	-0.5564	-0.33735	0.15493	-0.00303
-0.44518	-0.41795	-0.95049	-0.47086	-0.5584	-0.33855	0.1499	-0.00307
-0.44018	-0.40373	-0.95549	-0.47908	-0.5604	-0.33965	0.14492	-0.0031
-0.43516	-0.38832	-0.96048	-0.48137	-0.56239	-0.34139	0.13991	-0.00313
-0.43018	-0.37465	-0.96547	-0.48578	-0.5644	-0.34236	0.13493	-0.00316
-0.42517	-0.35942	-0.97048	-0.49283	-0.56641	-0.3443	0.12993	-0.0032
-0.42017	-0.34407	-0.97549	-0.50191	-0.5684	-0.34605	0.12491	-0.00323
-0.41516	-0.32913	-0.98049	-0.50602	-0.57042	-0.34665	0.1199	-0.00327
-0.41018	-0.31408	-0.98548	-0.51318	-0.5724	-0.34864	0.11489	-0.0033
-0.40516	-0.29704	-0.99049	-0.5205	-0.57441	-0.35001	0.1099	-0.00334
-0.40017	-0.27966	-0.99549	-0.52939	-0.57642	-0.35094	0.10492	-0.00337
-0.39516	-0.2616	-1.0005	-0.53209	-0.57841	-0.35268	0.0999	-0.00341
-0.39017	-0.24452	-1.00549	-0.53863	-0.58041	-0.35401	0.09489	-0.00344
-0.38516	-0.22627	-1.0105	-0.54401	-0.58239	-0.35636	0.08989	-0.00347
-0.38016	-0.20574	-1.0155	-0.55034	-0.5844	-0.35804	0.0849	-0.0035
-0.37516	-0.18896	-1.02049	-0.55459	-0.5864	-0.35909	0.07991	-0.00353
-0.37017	-0.17117	-1.02551	-0.5634	-0.58839	-0.36068	0.07488	-0.00356
-0.36518	-0.15071	-1.03049	-0.57267	-0.5904	-0.36265	0.06988	-0.00359
-0.36017	-0.13155	-1.03549	-0.57702	-0.59241	-0.36353	0.06488	-0.00362
-0.35514	-0.1109	-1.04052	-0.58294	-0.59441	-0.36535	0.05989	-0.00365
-0.35014	-0.08878	-1.04551	-0.58964	-0.59642	-0.36698	0.05489	-0.00368
-0.34515	-0.06926	-1.05049	-0.59712	-0.59841	-0.36808	0.0499	-0.00371
-0.34015	-0.05086	-1.05553	-0.60813	-0.60041	-0.36937	0.04487	-0.00374
-0.33515	-0.03019	-1.06052	-0.61561	-0.60243	-0.37076	0.03987	-0.00378
-0.33013	-0.00714	-1.06552	-0.62332	-0.60442	-0.3729	0.03488	-0.00381
-0.32514	0.01368	-1.07052	-0.63209	-0.60641	-0.37445	0.02987	-0.00385
-0.32017	0.03746	-1.07552	-0.63769	-0.60842	-0.37548	0.02486	-0.00388
-0.31515	0.06118	-1.08053	-0.64612	-0.61043	-0.37782	0.01985	-0.00392
-0.31015	0.08366	-1.08551	-0.65391	-0.61241	-0.38021	0.01487	-0.00395
-0.30513	0.10854	-1.09053	-0.66289	-0.6144	-0.38058	0.00986	-0.00399
-0.30013	0.13435	-1.09552	-0.67198	-0.61642	-0.38202	0.00487	-0.00402
-0.29514	0.16254	-1.1005	-0.68286	-0.61842	-0.38369	-0.000149098	-0.00405
-0.29013	0.193	-1.10553	-0.68904	-0.62042	-0.38649	-0.00516	-0.00409
-0.28514	0.22639	-1.11053	-0.70029	-0.62242	-0.38754	-0.01016	-0.00412
-0.2801	0.253	-1.11555	-0.70642	-0.62441	-0.38888	-0.01518	-0.00415
-0.27511	0.28196	-1.12051	-0.71612	-0.62642	-0.3906	-0.02018	-0.00418
-0.27012	0.31112	-1.12553	-0.72726	-0.62843	-0.39226	-0.02515	-0.00421
-0.26512	0.33857	-1.13054	-0.73677	-0.63041	-0.39382	-0.03017	-0.00424
-0.26012	0.36838	-1.13555	-0.74787	-0.63242	-0.39693	-0.03518	-0.00427
-0.25509	0.40002	-1.14056	-0.7562	-0.63442	-0.39815	-0.04019	-0.0043
-0.25012	0.43134	-1.14555	-0.76651	-0.63642	-0.39971	-0.04518	-0.00432
-0.24512	0.46167	-1.15054	-0.76809	-0.63842	-0.40101	-0.05017	-0.00435
-0.24011	0.49398	-1.15556	-0.77902	-0.6404	-0.40324	-0.0552	-0.00438
-0.23511	0.52785	-1.16056	-0.78903	-0.64243	-0.4058	-0.06018	-0.00441
-0.23008	0.56021	-1.16554	-0.79956	-0.64443	-0.40729	-0.0652	-0.00444
-0.22508	0.59218	-1.17056	-0.80779	-0.64643	-0.40855	-0.07018	-0.00447
-0.2201	0.62245	-1.17556	-0.82372	-0.64844	-0.41054	-0.07518	-0.0045
-0.21509	0.65403	-1.18057	-0.8415	-0.65043	-0.41254	-0.0802	-0.00454
-0.21009	0.68582	-1.18558	-0.8647	-0.65243	-0.41476	-0.08519	-0.00458
-0.2051	0.71908	-1.19056	-0.88215	-0.65445	-0.41696	-0.09022	-0.00461
-0.20009	0.75198	-1.19557	-0.89977	-0.65645	-0.41821	-0.09519	-0.00466
-0.19509	0.78447	-1.20056	-0.92263	-0.65842	-0.42039	-0.1002	-0.0047
-0.19007	0.81598	-1.20556	-0.94642	-0.66042	-0.42283	-0.10523	-0.00474
-0.18508	0.8473	-1.21057	-0.96805	-0.66243	-0.42419	-0.11022	-0.00478
-0.18009	0.87644	-1.21559	-0.99217	-0.66443	-0.42514	-0.11525	-0.00482
-0.17507	0.90489	-1.22059	-1.01	-0.66643	-0.42756	-0.12022	-0.00487
-0.17009	0.9335	-1.22556	-1.04	-0.66845	-0.42963	-0.12522	-0.0049
-0.16508	0.9586	-1.23057	-1.07	-0.67045	-0.43209	-0.13024	-0.00494
-0.1601	0.98133	-1.23558	-1.11161	-0.67244	-0.43292	-0.13523	-0.00498
-0.15509	1.00135	-1.24058	-1.14324	-0.67445	-0.43538	-0.14022	-0.00501
-0.15006	1.02088	-1.24559	-1.1843	-0.67645	-0.43742	-0.14523	-0.00505
-0.14506	1.03271	-1.25057	-1.19261	-0.67844	-0.43929	-0.15022	-0.00508
-0.14006	1.04296	-1.25557	-1.24944	-0.68044	-0.44191	-0.15525	-0.00511
-0.13507	1.04503	-1.26059	-1.27706	-0.68245	-0.44445	-0.16024	-0.00515
-0.13008	1.04335	-1.26559	-1.29258	-0.68443	-0.4457	-0.16523	-0.00519
-0.12505	1.03547	-1.2706	-1.30122	-0.68644	-0.44782	-0.17024	-0.00523
-0.12004	1.02171	-1.27559	-1.31586	-0.68843	-0.44915	-0.17524	-0.00527
-0.11507	1.00213	-1.28059	-1.31952	-0.69044	-0.45169	-0.18025	-0.00531
-0.11006	0.97637	-1.28562	-1.32243	-0.69244	-0.4544	-0.18524	-0.00535
-0.10506	0.94408	-1.2906	-1.36589	-0.69446	-0.45617	-0.19023	-0.0054
-0.10003	0.90853	-1.2956	-1.39921	-0.69646	-0.45875	-0.19526	-0.00544
-0.09505	0.87082			-0.69848	-0.46113	-0.20026	-0.00548
-0.09006	0.83146			-0.70046	-0.4642	-0.20526	-0.00553
-0.08505	0.78914			-0.70245	-0.46627	-0.21024	-0.00557
-0.08004	0.74684			-0.70444	-0.46848	-0.21526	-0.0056
-0.07502	0.70269			-0.70646	-0.47163	-0.22027	-0.00564
-0.07002	0.66099			-0.70845	-0.47417	-0.22526	-0.00568
-0.06504	0.62152			-0.71045	-0.47719	-0.23025	-0.00572
-0.06003	0.58631			-0.71245	-0.4788	-0.23527	-0.00575
-0.05503	0.55252			-0.71445	-0.48132	-0.24027	-0.00579
-0.05	0.52671			-0.71644	-0.48354	-0.24528	-0.00583
-0.04502	0.50293			-0.71845	-0.48641	-0.25028	-0.00587
-0.04003	0.48247			-0.72047	-0.49023	-0.25526	-0.00591
-0.03501	0.46496			-0.72247	-0.49219	-0.26028	-0.00595
-0.03001	0.45095			-0.72448	-0.49416	-0.26528	-0.00599
-0.02498	0.44154			-0.72646	-0.49772	-0.27028	-0.00602
-0.02001	0.434			-0.72844	-0.50023	-0.27528	-0.00606
-0.01501	0.43021			-0.73047	-0.50378	-0.28027	-0.00611
-0.00999	0.42807			-0.73247	-0.50671	-0.28529	-0.00615
-0.00499	0.42643			-0.73446	-0.5101	-0.29028	-0.00619
4.062e-05	0.41923			-0.73644	-0.51272	-0.29528	-0.00624
0.00503	0.42406			-0.73845	-0.51595	-0.30028	-0.00628
0.01003	0.42977			-0.74046	-0.51966	-0.30528	-0.00633
0.01504	0.43511			-0.74245	-0.52301	-0.3103	-0.00638
0.02002	0.44203			-0.74448	-0.52524	-0.31531	-0.00642
0.02504	0.45154			-0.74648	-0.52844	-0.32032	-0.00647
0.03004	0.46164			-0.74847	-0.53228	-0.3253	-0.00651
0.03504	0.47306			-0.75049	-0.53515	-0.3303	-0.00656
0.04004	0.48749			-0.75247	-0.53834	-0.33532	-0.0066
0.04504	0.50047			-0.75447	-0.54262	-0.34032	-0.00665
0.05005	0.51584			-0.75648	-0.5466	-0.34531	-0.0067
0.05506	0.53084			-0.75848	-0.55021	-0.35032	-0.00674
0.06005	0.54713			-0.76047	-0.55335	-0.35531	-0.00679
0.06505	0.5655			-0.76248	-0.55621	-0.36033	-0.00684
0.07004	0.58151			-0.76447	-0.56042	-0.36533	-0.00689
0.07505	0.59708			-0.76647	-0.56462	-0.37033	-0.00694
0.08007	0.61057			-0.76846	-0.56824	-0.37532	-0.00699
0.08507	0.62212			-0.77048	-0.57189	-0.38032	-0.00704
0.09007	0.63257			-0.77249	-0.57517	-0.38533	-0.00709
0.09505	0.6387			-0.77449	-0.57957	-0.39033	-0.00713
0.10007	0.64437			-0.77649	-0.58281	-0.39533	-0.00718
0.10508	0.64985			-0.77848	-0.58699	-0.40034	-0.00723
0.11006	0.65651			-0.78048	-0.59102	-0.40534	-0.00728
0.11505	0.66059			-0.7825	-0.59542	-0.41035	-0.00733
0.12007	0.66523			-0.78449	-0.59874	-0.41534	-0.00739
0.12507	0.67183			-0.78649	-0.60267	-0.42033	-0.00745
0.13009	0.67875			-0.78849	-0.60719	-0.42534	-0.00751
0.1351	0.68513			-0.79049	-0.61153	-0.43033	-0.00758
0.14007	0.69077			-0.79248	-0.61548	-0.43532	-0.00765
0.14509	0.70081			-0.79451	-0.61951	-0.44034	-0.00772
0.15007	0.71033			-0.79651	-0.62402	-0.44535	-0.00779
0.1551	0.718			-0.79851	-0.62919	-0.45036	-0.00786
0.1601	0.72695			-0.80049	-0.6333	-0.45534	-0.00793
0.16509	0.73629			-0.8025	-0.63802	-0.46034	-0.008
0.1701	0.74695			-0.80449	-0.64275	-0.46536	-0.00807
0.17508	0.75786			-0.80648	-0.6466	-0.47036	-0.00814
0.18011	0.77019			-0.8085	-0.65114	-0.47537	-0.00821
0.1851	0.78027			-0.81051	-0.65559	-0.48036	-0.00828
0.1901	0.79359			-0.8125	-0.6601	-0.48536	-0.00835
0.19511	0.80563			-0.81451	-0.66408	-0.49038	-0.00843
0.2001	0.82158			-0.81649	-0.66874	-0.49537	-0.00851
0.20512	0.83611			-0.81849	-0.67343	-0.50038	-0.0086
0.21012	0.85289			-0.8205	-0.67741	-0.50537	-0.00869
0.21511	0.87256			-0.82247	-0.68198	-0.51036	-0.00879
0.22011	0.88317			-0.82448	-0.68619	-0.51539	-0.00889
0.22512	0.90453			-0.82648	-0.6916	-0.52039	-0.00898
0.23013	0.9197			-0.82847	-0.69627	-0.5254	-0.00908
0.23513	0.94019			-0.83048	-0.70141	-0.53039	-0.00918
0.24012	0.96253			-0.83246	-0.70493	-0.53538	-0.00928
0.24512	0.97481			-0.8345	-0.70981	-0.54041	-0.00938
0.25014	0.99359			-0.83649	-0.71437	-0.54542	-0.00947
0.25512	1.01242			-0.83847	-0.71897	-0.55039	-0.00957
0.26013	1.035			-0.84048	-0.72351	-0.55541	-0.00967
0.26513	1.05088			-0.84247	-0.72843	-0.56041	-0.00977
0.27013	1.06871			-0.84445	-0.7324	-0.56543	-0.00987
0.27514	1.09485			-0.84651	-0.73668	-0.57043	-0.00998
0.28013	1.12037			-0.84844	-0.74097	-0.57541	-0.01008
0.28517	1.14294			-0.85044	-0.74636	-0.58042	-0.01019
0.29016	1.17179			-0.85244	-0.75037	-0.58541	-0.0103
0.29517	1.1988			-0.85444	-0.7536	-0.59041	-0.01041
0.30015	1.22052			-0.85644	-0.75742	-0.59542	-0.01052
0.30516	1.24999			-0.85846	-0.76284	-0.60042	-0.01063
0.31018	1.28213			-0.86045	-0.76616	-0.60544	-0.01074
0.31517	1.31921			-0.86245	-0.77023	-0.61043	-0.01085
0.32015	1.34236			-0.86443	-0.77292	-0.61543	-0.01096
0.32517	1.38596			-0.86644	-0.77653	-0.62042	-0.01107
0.33017	1.43033			-0.86844	-0.78072	-0.62543	-0.01119
0.33519	1.45748			-0.87042	-0.78432	-0.63043	-0.01131
0.34019	1.50533			-0.87245	-0.7872	-0.63542	-0.01144
0.34517	1.5373			-0.87446	-0.79016	-0.64042	-0.01157
0.3502	1.58613			-0.87644	-0.79319	-0.64545	-0.01171
0.3552	1.62449			-0.87844	-0.7958	-0.65045	-0.01185
0.36021	1.6692			-0.88043	-0.80087	-0.65546	-0.012
0.3652	1.71875			-0.88243	-0.80353	-0.66044	-0.01215
0.3702	1.77171			-0.88447	-0.80632	-0.66543	-0.0123
0.37523	1.81531			-0.88645	-0.80961	-0.67046	-0.01245
0.38021	1.8606			-0.88844	-0.81225	-0.67546	-0.0126
0.38522	1.90573			-0.89044	-0.81493	-0.68045	-0.01275
0.39021	1.9415			-0.89243	-0.81608	-0.68544	-0.01291
0.39521	1.99496			-0.89445	-0.81891	-0.69045	-0.01308
0.40022	2.03223			-0.89643	-0.82275	-0.69548	-0.01325
0.40523	2.0619			-0.89846	-0.82507	-0.70047	-0.01344
0.41023	2.10923			-0.90045	-0.82829	-0.70548	-0.01363
0.41521	2.14174			-0.90245	-0.83144	-0.71047	-0.01384
0.4202	2.17468			-0.90447	-0.83448	-0.71546	-0.01406
0.42521	2.21586			-0.90647	-0.83727	-0.72047	-0.01429
0.43021	2.25876			-0.90845	-0.84042	-0.72549	-0.01452
0.43521	2.30411			-0.91047	-0.84196	-0.73049	-0.01476
0.44021	2.34294			-0.91246	-0.84594	-0.73547	-0.015
0.44522	2.39179			-0.91445	-0.84967	-0.74046	-0.01524
0.45022	2.43295			-0.91646	-0.85322	-0.7455	-0.01549
0.45523	2.47661			-0.91844	-0.85655	-0.7505	-0.01574
0.46022	2.53755			-0.92046	-0.86015	-0.75548	-0.016
0.46523	2.58709			-0.92246	-0.86442	-0.76048	-0.01627
0.47023	2.63989			-0.92447	-0.86943	-0.76548	-0.01655
0.47524	2.68035			-0.92648	-0.87309	-0.77049	-0.01684
0.48022	2.73119			-0.92847	-0.87713	-0.7755	-0.01715
0.48522	2.77614			-0.93047	-0.8827	-0.78048	-0.01747
0.49025	2.84816			-0.93246	-0.88616	-0.78551	-0.0178
0.49524	2.91284			-0.93446	-0.88918	-0.7905	-0.01813
0.50026	2.93856			-0.93649	-0.89338	-0.79551	-0.01847
				-0.93848	-0.89903	-0.80051	-0.01881
				-0.94047	-0.90419	-0.80551	-0.01915
				-0.94247	-0.90893	-0.81053	-0.01951
				-0.94447	-0.91401	-0.81551	-0.01987
				-0.94647	-0.91968	-0.82051	-0.02025
				-0.94848	-0.92613	-0.82551	-0.02064
				-0.95049	-0.92922	-0.83049	-0.02103
				-0.95249	-0.93432	-0.83551	-0.02144
				-0.9545	-0.94039	-0.84051	-0.02184
				-0.9565	-0.94565	-0.84551	-0.02223
				-0.95849	-0.95158	-0.85052	-0.02261
				-0.96048	-0.95612	-0.85551	-0.02296
				-0.96251	-0.96168	-0.86051	-0.02329
				-0.9645	-0.96848	-0.86552	-0.0236
				-0.96649	-0.97468	-0.8705	-0.0239
				-0.96848	-0.98042	-0.87552	-0.0242
				-0.97049	-0.98584	-0.88052	-0.02452
				-0.97249	-0.99124	-0.88554	-0.02485
				-0.97449	-0.99652	-0.89052	-0.02523
				-0.97651	-1	-0.89552	-0.02564
				-0.97851	-1.01	-0.90054	-0.0261
				-0.98051	-1.02	-0.90553	-0.0266
				-0.9825	-1.02	-0.91055	-0.02714
				-0.98449	-1.03	-0.91552	-0.02771
				-0.98652	-1.03	-0.92052	-0.02831
				-0.98851	-1.04	-0.92554	-0.02894
				-0.9905	-1.05	-0.93054	-0.02959
				-0.99249	-1.05	-0.93556	-0.03026
				-0.9945	-1.06	-0.94054	-0.03095
				-0.99651	-1.06	-0.94553	-0.03165
				-0.99849	-1.07	-0.95056	-0.03236
				-1.00051	-1.08	-0.95555	-0.03308
				-1.00253	-1.08	-0.96055	-0.03379
				-1.00451	-1.09	-0.96554	-0.0345
				-1.00653	-1.1	-0.97054	-0.0352
				-1.0085	-1.1	-0.97556	-0.03588
				-1.0105	-1.11	-0.98057	-0.03653
				-1.01251	-1.12	-0.98555	-0.03716
				-1.0145	-1.12	-0.99057	-0.03774
				-1.0165	-1.13	-0.99556	-0.03829
				-1.01851	-1.14	-1.00057	-0.03881
				-1.0205	-1.14	-1.00557	-0.03933
				-1.0225	-1.15	-1.01058	-0.03984
				-1.02449	-1.16	-1.01558	-0.04035
				-1.02652	-1.16	-1.02058	-0.04088
				-1.0285	-1.17	-1.02557	-0.0414
				-1.03049	-1.18	-1.03056	-0.04193
				-1.03249	-1.18	-1.03557	-0.04247
				-1.03449	-1.19	-1.04056	-0.04302
				-1.03649	-1.2	-1.04557	-0.04362
				-1.03851	-1.2	-1.05055	-0.0443
				-1.0405	-1.21	-1.0556	-0.04506
				-1.0425	-1.22	-1.06057	-0.04593
				-1.04451	-1.23	-1.06561	-0.04688
				-1.0465	-1.23	-1.07058	-0.0479
				-1.04848	-1.24	-1.07559	-0.04894
				-1.05048	-1.25	-1.08059	-0.04997
				-1.05252	-1.26	-1.08559	-0.05097
				-1.05451	-1.27	-1.0906	-0.05194
				-1.05651	-1.28	-1.09559	-0.05287
				-1.05852	-1.28	-1.10059	-0.05377
				-1.06052	-1.29	-1.1056	-0.05466
				-1.06251	-1.3	-1.11058	-0.05555
				-1.06453	-1.31	-1.11561	-0.05645
				-1.06652	-1.32	-1.12058	-0.05736
				-1.06852	-1.33	-1.12558	-0.05829
				-1.07052	-1.34	-1.1306	-0.05926
				-1.07251	-1.35	-1.13561	-0.06027
				-1.07451	-1.36	-1.14062	-0.06132
				-1.07653	-1.37	-1.14561	-0.06242
				-1.07854	-1.37	-1.15058	-0.06357
				-1.08053	-1.38	-1.15563	-0.06477
				-1.08252	-1.39	-1.16061	-0.06599
				-1.08452	-1.4	-1.16563	-0.06723
				-1.08652	-1.41	-1.17061	-0.06848
				-1.08853	-1.42	-1.17558	-0.06972
				-1.09054	-1.43	-1.18059	-0.07093
				-1.09253	-1.44	-1.18562	-0.07208
				-1.09453	-1.45	-1.1906	-0.07316
				-1.09652	-1.46	-1.19562	-0.07414
				-1.09851	-1.48	-1.20059	-0.07504
				-1.10051	-1.49	-1.20562	-0.07584
				-1.10254	-1.5	-1.21063	-0.07656
				-1.10454	-1.51	-1.2157	-0.07719
				-1.10653	-1.52	-1.22062	-0.07772
				-1.10855	-1.53	-1.22563	-0.07816
				-1.11054	-1.54	-1.23061	-0.07852
				-1.11254	-1.56	-1.23569	-0.07883
				-1.11454	-1.57	-1.24062	-0.07915
				-1.11655	-1.58	-1.2457	-0.07954
				-1.11854	-1.59	-1.25058	-0.08006
				-1.12053	-1.6	-1.25556	-0.08076
				-1.12254	-1.61	-1.26062	-0.08164
				-1.12454	-1.62	-1.26561	-0.08263
				-1.12652	-1.64	-1.27059	-0.08368
				-1.12854	-1.65	-1.27563	-0.08469
				-1.13055	-1.66	-1.28073	-0.08561
				-1.13254	-1.67	-1.28573	-0.08641
				-1.13455	-1.68	-1.29065	-0.08711
				-1.13655	-1.69	-1.29563	-0.08776
				-1.13855	-1.71	-1.30073	-0.08844
				-1.14058	-1.72	-1.30562	-0.08924
				-1.14257	-1.73	-1.31067	-0.09024
				-1.14455	-1.75	-1.31576	-0.09149
				-1.14654	-1.76	-1.32069	-0.09303
				-1.14856	-1.77	-1.32566	-0.09484
				-1.15054	-1.79	-1.33068	-0.09689
				-1.15254	-1.8	-1.33563	-0.09909
				-1.15456	-1.81	-1.34066	-0.10133
				-1.15656	-1.82	-1.34574	-0.10348
				-1.15857	-1.84	-1.35057	-0.10543
				-1.16057	-1.85	-1.35555	-0.1071
				-1.16256	-1.86	-1.36068	-0.10853
				-1.16456	-1.87	-1.36582	-0.11022
				-1.16657	-1.89	-1.3706	-0.11185
				-1.16858	-1.9	-1.37551	-0.11342
				-1.17056	-1.91	-1.38053	-0.11493
				-1.17257	-1.93	-1.3856	-0.11637
				-1.17456	-1.94	-1.3907	-0.11776
				-1.17655	-1.95	-1.39549	-0.11908
				-1.17855	-1.96	-1.40076	-0.12035
				-1.18057	-1.98
				-1.18258	-2
				-1.18457	-2.01
				-1.18658	-2.03
				-1.18858	-2.04
				-1.19057	-2.06
				-1.19257	-2.07
				-1.19456	-2.08
				-1.19656	-2.1
				-1.19856	-2.11
				-1.20056	-2.13
				-1.20256	-2.14
				-1.20458	-2.15
				-1.20658	-2.17
				-1.20858	-2.19
				-1.21058	-2.2
				-1.21258	-2.22
				-1.21459	-2.24
				-1.21659	-2.25
				-1.21859	-2.27
				-1.22058	-2.29
				-1.22257	-2.3
				-1.22458	-2.32
				-1.22657	-2.34
				-1.22857	-2.36
				-1.23057	-2.37
				-1.23259	-2.39
				-1.23458	-2.41
				-1.23659	-2.43
				-1.23857	-2.45
				-1.24057	-2.46
				-1.24256	-2.48
				-1.24459	-2.5
				-1.24657	-2.52
				-1.24856	-2.54
				-1.25056	-2.56
				-1.25258	-2.58
				-1.25456	-2.6
				-1.25659	-2.62
				-1.25858	-2.64
				-1.26058	-2.67
				-1.26258	-2.69
				-1.26457	-2.71
				-1.26657	-2.73
				-1.2686	-2.75
				-1.2706	-2.77
				-1.27258	-2.79
				-1.27457	-2.81
				-1.27658	-2.84
				-1.27857	-2.86
				-1.28057	-2.88
				-1.28261	-2.89
				-1.28461	-2.92
				-1.28659	-2.94
				-1.2886	-2.96
				-1.2906	-2.98
				-1.2926	-3.01
				-1.29459	-3.02
				-1.29658	-3.04
				-1.29859	-3.06
				-1.3006	-3.07
				-1.2986	-3.02
				-1.29659	-2.97
				-1.2946	-2.92
				-1.29259	-2.88
				-1.29058	-2.84
				-1.2886	-2.8
				-1.2866	-2.76
				-1.28461	-2.72
				-1.28259	-2.68
				-1.28057	-2.64
				-1.27857	-2.61
				-1.27659	-2.58
				-1.27457	-2.54
				-1.27257	-2.51
				-1.27059	-2.48
				-1.2686	-2.45
				-1.26658	-2.41
				-1.26458	-2.38
				-1.26258	-2.35
				-1.26058	-2.32
				-1.25857	-2.3
				-1.25658	-2.27
				-1.25455	-2.24
				-1.25257	-2.22
				-1.25056	-2.19
				-1.24856	-2.17
				-1.24656	-2.14
				-1.24459	-2.12
				-1.24256	-2.1
				-1.24058	-2.07
				-1.23857	-2.05
				-1.23659	-2.03
				-1.23458	-2.01
				-1.23258	-1.98
				-1.23057	-1.96
				-1.22856	-1.94
				-1.22657	-1.92
				-1.22457	-1.9
				-1.22256	-1.88
				-1.22058	-1.86
				-1.21859	-1.84
				-1.21658	-1.82
				-1.21459	-1.81
				-1.21257	-1.78
				-1.21056	-1.77
				-1.20858	-1.75
				-1.20659	-1.73
				-1.20458	-1.71
				-1.20256	-1.69
				-1.20055	-1.68
				-1.19857	-1.66
				-1.19656	-1.64
				-1.19457	-1.63
				-1.19258	-1.61
				-1.19057	-1.59
				-1.18859	-1.58
				-1.18657	-1.57
				-1.18456	-1.55
				-1.18257	-1.53
				-1.18056	-1.51
				-1.17855	-1.49
				-1.17655	-1.48
				-1.17456	-1.46
				-1.17258	-1.45
				-1.17056	-1.44
				-1.16857	-1.43
				-1.16658	-1.41
				-1.16455	-1.4
				-1.16256	-1.38
				-1.16057	-1.37
				-1.15855	-1.36
				-1.15656	-1.35
				-1.15456	-1.34
				-1.15251	-1.32
				-1.15054	-1.31
				-1.14855	-1.3
				-1.14653	-1.29
				-1.14454	-1.28
				-1.14256	-1.27
				-1.14057	-1.26
				-1.13855	-1.25
				-1.13654	-1.24
				-1.13455	-1.23
				-1.13255	-1.21
				-1.13055	-1.2
				-1.12852	-1.19
				-1.12652	-1.18
				-1.12453	-1.17
				-1.12253	-1.16
				-1.12053	-1.15
				-1.11855	-1.14
				-1.11655	-1.13
				-1.11454	-1.12
				-1.11254	-1.11
				-1.11053	-1.1
				-1.10853	-1.09
				-1.10652	-1.08
				-1.10453	-1.07
				-1.10252	-1.06
				-1.10051	-1.05
				-1.09851	-1.04
				-1.09652	-1.03
				-1.09451	-1.01
				-1.09252	-1
				-1.09055	-0.99607
				-1.08853	-0.98546
				-1.08653	-0.97557
				-1.08453	-0.96638
				-1.08252	-0.95679
				-1.08053	-0.94765
				-1.07854	-0.93988
				-1.07652	-0.93419
				-1.07451	-0.92595
				-1.07252	-0.91559
				-1.07053	-0.90783
				-1.06851	-0.89899
				-1.06652	-0.89075
				-1.06453	-0.88328
				-1.06251	-0.87504
				-1.06052	-0.86683
				-1.05853	-0.8587
				-1.05651	-0.8508
				-1.05453	-0.84334
				-1.05253	-0.83734
				-1.05049	-0.82824
				-1.0485	-0.82039
				-1.0465	-0.81281
				-1.04451	-0.80436
				-1.0425	-0.79639
				-1.0405	-0.78975
				-1.0385	-0.78181
				-1.03648	-0.77617
				-1.03449	-0.76986
				-1.03249	-0.76315
				-1.03049	-0.75691
				-1.0285	-0.74994
				-1.02652	-0.74365
				-1.02449	-0.73769
				-1.0225	-0.73079
				-1.02049	-0.72422
				-1.0185	-0.71765
				-1.01651	-0.71106
				-1.0145	-0.70795
				-1.01251	-0.70212
				-1.01051	-0.69614
				-1.00851	-0.68911
				-1.00652	-0.68317
				-1.00451	-0.67732
				-1.00252	-0.67166
				-1.0005	-0.6638
				-0.99849	-0.65852
				-0.9965	-0.65277
				-0.9945	-0.64612
				-0.99249	-0.64322
				-0.9905	-0.63858
				-0.9885	-0.63322
				-0.98652	-0.62664
				-0.98449	-0.62222
				-0.9825	-0.61741
				-0.9805	-0.61195
				-0.97851	-0.60716
				-0.97649	-0.60195
				-0.97448	-0.59672
				-0.97247	-0.59151
				-0.97048	-0.58586
				-0.96848	-0.58028
				-0.96649	-0.57523
				-0.9645	-0.57104
				-0.9625	-0.56735
				-0.96048	-0.56164
				-0.95848	-0.55654
				-0.95649	-0.55173
				-0.95448	-0.5472
				-0.95248	-0.54142
				-0.95048	-0.53655
				-0.94848	-0.53213
				-0.94646	-0.52845
				-0.94445	-0.52288
				-0.94247	-0.51876
				-0.94046	-0.51361
				-0.93848	-0.50941
				-0.93649	-0.50572
				-0.93447	-0.50197
				-0.93248	-0.49725
				-0.93048	-0.49275
				-0.92847	-0.48873
				-0.92648	-0.48536
				-0.92448	-0.48054
				-0.92247	-0.47648
				-0.92046	-0.47436
				-0.91846	-0.46999
				-0.91647	-0.46662
				-0.91446	-0.46292
				-0.91248	-0.45887
				-0.91049	-0.4554
				-0.90846	-0.45221
				-0.90647	-0.44926
				-0.90447	-0.44582
				-0.90247	-0.44194
				-0.90048	-0.43812
				-0.89848	-0.43455
				-0.89645	-0.43227
				-0.89445	-0.42978
				-0.89245	-0.42665
				-0.89045	-0.42316
				-0.88845	-0.41984
				-0.88645	-0.41689
				-0.88446	-0.41237
				-0.88244	-0.41008
				-0.88044	-0.40747
				-0.87844	-0.40523
				-0.87645	-0.40233
				-0.87445	-0.39979
				-0.87245	-0.39686
				-0.87042	-0.39412
				-0.86844	-0.39043
				-0.86644	-0.38736
				-0.86443	-0.38594
				-0.86244	-0.38283
				-0.86042	-0.37961
				-0.85844	-0.37673
				-0.85643	-0.37384
				-0.85444	-0.37166
				-0.85243	-0.36988
				-0.85044	-0.36677
				-0.84844	-0.36342
				-0.84645	-0.35969
				-0.84442	-0.35759
				-0.84243	-0.35487
				-0.84043	-0.35363
				-0.83843	-0.35149
				-0.83644	-0.34758
				-0.83442	-0.34322
				-0.83246	-0.34054
				-0.83047	-0.33754
				-0.82847	-0.33513
				-0.82648	-0.33289
				-0.82447	-0.32927
				-0.82246	-0.32661
				-0.8205	-0.32389
				-0.81849	-0.32118
				-0.81648	-0.3195
				-0.81449	-0.31696
				-0.8125	-0.31503
				-0.81051	-0.31196
				-0.80852	-0.31079
				-0.80648	-0.30795
				-0.80447	-0.30444
				-0.8025	-0.30349
				-0.80049	-0.30176
				-0.79849	-0.30092
				-0.7965	-0.29678
				-0.79449	-0.29379
				-0.79247	-0.29176
				-0.79048	-0.28927
				-0.78849	-0.28714
				-0.78649	-0.28647
				-0.78449	-0.28453
				-0.78249	-0.28209
				-0.78047	-0.2795
				-0.77849	-0.27705
				-0.7765	-0.27565
				-0.77449	-0.27321
				-0.77249	-0.27105
				-0.77049	-0.26929
				-0.76847	-0.26721
				-0.76648	-0.2655
				-0.76447	-0.26342
				-0.76248	-0.26128
				-0.76048	-0.25896
				-0.75848	-0.25741
				-0.75649	-0.25546
				-0.75449	-0.25333
				-0.75248	-0.25102
				-0.75049	-0.24897
				-0.74849	-0.24682
				-0.74649	-0.24525
				-0.74447	-0.243
				-0.74246	-0.24005
				-0.74047	-0.23833
				-0.73845	-0.23619
				-0.73646	-0.23505
				-0.73447	-0.23317
				-0.73246	-0.23082
				-0.73049	-0.22886
				-0.72845	-0.22756
				-0.72648	-0.22596
				-0.72448	-0.22428
				-0.72248	-0.22242
				-0.72046	-0.22105
				-0.71845	-0.21933
				-0.71645	-0.21816
				-0.71446	-0.21661
				-0.71245	-0.21558
				-0.71046	-0.21351
				-0.70846	-0.21229
				-0.70646	-0.21044
				-0.70443	-0.20847
				-0.70244	-0.20715
				-0.70046	-0.20542
				-0.69846	-0.20416
				-0.69646	-0.20296
				-0.69445	-0.20219
				-0.69245	-0.20014
				-0.69044	-0.19846
				-0.68843	-0.19703
				-0.68645	-0.19541
				-0.68444	-0.19411
				-0.68245	-0.19271
				-0.68044	-0.19139
				-0.67844	-0.19009
				-0.67644	-0.18886
				-0.67443	-0.18795
				-0.67243	-0.18639
				-0.67044	-0.18468
				-0.66844	-0.18324
				-0.66642	-0.18174
				-0.66442	-0.18044
				-0.66242	-0.17952
				-0.66043	-0.17743
				-0.65842	-0.17608
				-0.65644	-0.17421
				-0.65445	-0.17335
				-0.65242	-0.17209
				-0.65043	-0.17023
				-0.64843	-0.16872
				-0.64642	-0.16712
				-0.64443	-0.16565
				-0.64244	-0.16433
				-0.64041	-0.16281
				-0.63841	-0.1615
				-0.6364	-0.16041
				-0.63441	-0.15877
				-0.63241	-0.15714
				-0.63041	-0.15512
				-0.62843	-0.15462
				-0.62641	-0.15282
				-0.62441	-0.15141
				-0.62242	-0.15112
				-0.62042	-0.14958
				-0.61842	-0.14828
				-0.61642	-0.14707
				-0.6144	-0.14602
				-0.61241	-0.14517
				-0.61042	-0.14332
				-0.60842	-0.14157
				-0.60641	-0.13988
				-0.60442	-0.13928
				-0.60243	-0.13827
				-0.60042	-0.13682
				-0.59841	-0.13581
				-0.59642	-0.13503
				-0.59441	-0.13356
				-0.59242	-0.13218
				-0.59041	-0.13255
				-0.5884	-0.13171
				-0.58641	-0.13135
				-0.5844	-0.13094
				-0.58239	-0.12981
				-0.58041	-0.12824
				-0.57842	-0.1276
				-0.57641	-0.12687
				-0.57441	-0.1261
				-0.57241	-0.12516
				-0.57042	-0.12469
				-0.5684	-0.12363
				-0.56641	-0.12361
				-0.5644	-0.12275
				-0.56239	-0.12188
				-0.56039	-0.12146
				-0.5584	-0.12035
				-0.5564	-0.11884
				-0.5544	-0.11779
				-0.55241	-0.11718
				-0.55038	-0.1156
				-0.54839	-0.1146
				-0.5464	-0.11369
				-0.5444	-0.11317
				-0.54241	-0.1122
				-0.5404	-0.11117
				-0.53839	-0.10963
				-0.53638	-0.10892
				-0.53438	-0.1084
				-0.53239	-0.1075
				-0.53039	-0.10713
				-0.52839	-0.10639
				-0.52639	-0.10558
				-0.52438	-0.10469
				-0.52238	-0.10354
				-0.52039	-0.10336
				-0.51837	-0.1018
				-0.51638	-0.10297
				-0.51437	-0.1024
				-0.51235	-0.10033
				-0.51037	-0.099
				-0.50837	-0.09809
				-0.50637	-0.09707
				-0.50438	-0.09659
				-0.50238	-0.09559
				-0.50038	-0.09381
				-0.49836	-0.09223
				-0.49637	-0.09119
				-0.49437	-0.09046
				-0.49237	-0.08971
				-0.49038	-0.08807
				-0.48838	-0.08731
				-0.48634	-0.08624
				-0.48436	-0.08457
				-0.48235	-0.08419
				-0.48036	-0.08402
				-0.47836	-0.08324
				-0.47637	-0.08253
				-0.47438	-0.08174
				-0.47236	-0.08194
				-0.47037	-0.08059
				-0.46836	-0.08013
				-0.46635	-0.07885
				-0.46436	-0.07834
				-0.46235	-0.07754
				-0.46033	-0.07635
				-0.45834	-0.07659
				-0.45633	-0.07564
				-0.45433	-0.07473
				-0.45233	-0.0733
				-0.45035	-0.07244
				-0.44835	-0.07182
				-0.44633	-0.07154
				-0.44434	-0.07178
				-0.44234	-0.07048
				-0.44034	-0.06957
				-0.43834	-0.06802
				-0.43635	-0.06732
				-0.43432	-0.06599
				-0.43232	-0.06519
				-0.43032	-0.06507
				-0.42832	-0.06408
				-0.42632	-0.06248
				-0.42432	-0.06191
				-0.4223	-0.06085
				-0.42031	-0.05975
				-0.41832	-0.05878
				-0.41632	-0.0568
				-0.41432	-0.0568
				-0.41233	-0.05517
				-0.41034	-0.05371
				-0.40832	-0.05231
				-0.40631	-0.0512
				-0.40432	-0.05042
				-0.40232	-0.04909
				-0.40033	-0.04831
				-0.39833	-0.04688
				-0.39632	-0.04567
				-0.39432	-0.04464
				-0.39234	-0.04377
				-0.39032	-0.04236
				-0.38834	-0.04145
				-0.38633	-0.03995
				-0.38432	-0.03852
				-0.38231	-0.0375
				-0.38031	-0.03596
				-0.37833	-0.0349
				-0.37631	-0.03366
				-0.37431	-0.03245
				-0.37233	-0.03126
				-0.37032	-0.02995
				-0.36833	-0.02869
				-0.36634	-0.02765
				-0.36433	-0.02616
				-0.36234	-0.02441
				-0.36033	-0.02268
				-0.3583	-0.02068
				-0.3563	-0.01919
				-0.35431	-0.01755
				-0.35231	-0.01643
				-0.35032	-0.01516
				-0.34833	-0.01363
				-0.34633	-0.01211
				-0.34432	-0.01021
				-0.34231	-0.00808
				-0.34029	-0.0073
				-0.33829	-0.00517
				-0.33629	-0.00364
				-0.3343	-0.00177
				-0.33227	0.000753286
				-0.33017	0.00109
				-0.32829	0.00441
				-0.32629	0.00653
				-0.3243	0.00846
				-0.32231	0.00917
				-0.32033	0.01171
				-0.31831	0.01367
				-0.31631	0.01534
				-0.3143	0.01746
				-0.31231	0.0202
				-0.3103	0.0226
				-0.3083	0.02451
				-0.30628	0.02695
				-0.30427	0.03129
				-0.30228	0.03387
				-0.30028	0.03634
				-0.29828	0.03875
				-0.2963	0.04177
				-0.29427	0.04402
				-0.29228	0.0473
				-0.29028	0.05085
				-0.28831	0.05378
				-0.28629	0.05717
				-0.2843	0.05981
				-0.28227	0.0637
				-0.28028	0.06685
				-0.27827	0.07
				-0.27628	0.07307
				-0.27427	0.07641
				-0.27228	0.07929
				-0.27028	0.08271
				-0.26827	0.08554
				-0.26628	0.08817
				-0.26429	0.09104
				-0.26227	0.09394
				-0.26028	0.09647
				-0.25827	0.09864
				-0.25626	0.10079
				-0.25424	0.10343
				-0.25226	0.10568
				-0.25026	0.10732
				-0.24826	0.10901
				-0.24626	0.11044
				-0.24427	0.11196
				-0.24225	0.11365
				-0.24027	0.11518
				-0.23827	0.1169
				-0.23625	0.11799
				-0.23425	0.11964
				-0.23227	0.12144
				-0.23023	0.12355
				-0.22824	0.12458
				-0.22625	0.12635
				-0.22425	0.12793
				-0.22224	0.12921
				-0.22025	0.1305
				-0.21825	0.13168
				-0.21624	0.13312
				-0.21424	0.13449
				-0.21225	0.13604
				-0.21024	0.13743
				-0.20824	0.13881
				-0.20624	0.14063
				-0.20423	0.14183
				-0.20224	0.14311
				-0.20025	0.145
				-0.19824	0.14623
				-0.19624	0.1474
				-0.19425	0.1486
				-0.19226	0.14986
				-0.19024	0.15113
				-0.18824	0.15222
				-0.18626	0.15322
				-0.18425	0.1545
				-0.18225	0.15579
				-0.18024	0.15697
				-0.17822	0.15826
				-0.17624	0.15922
				-0.17423	0.16016
				-0.17224	0.16151
				-0.17024	0.16211
				-0.16826	0.16353
				-0.16624	0.16467
				-0.16424	0.16591
				-0.16225	0.16731
				-0.16026	0.16846
				-0.15825	0.16944
				-0.15625	0.17028
				-0.15422	0.17137
				-0.15222	0.17173
				-0.15022	0.17357
				-0.14824	0.1741
				-0.14622	0.17477
				-0.14424	0.17578
				-0.14223	0.1766
				-0.14023	0.17774
				-0.13823	0.1783
				-0.13623	0.17919
				-0.13423	0.18044
				-0.13223	0.18088
				-0.13022	0.18136
				-0.12821	0.18249
				-0.12621	0.18308
				-0.1242	0.18428
				-0.12221	0.18494
				-0.12021	0.18535
				-0.11822	0.18639
				-0.11622	0.18687
				-0.11421	0.18725
				-0.11222	0.18818
				-0.11022	0.18858
				-0.10822	0.18895
				-0.10622	0.18965
				-0.10422	0.1903
				-0.10221	0.19055
				-0.10019	0.1909
				-0.09821	0.1914
				-0.09621	0.19156
				-0.0942	0.19203
				-0.09221	0.19273
				-0.09021	0.19292
				-0.0882	0.19313
				-0.08619	0.19347
				-0.08421	0.19432
				-0.08221	0.19411
				-0.0802	0.19461
				-0.0782	0.19492
				-0.07617	0.19544
				-0.07419	0.19559
				-0.07218	0.19563
				-0.07018	0.19592
				-0.06818	0.19609
				-0.0662	0.19646
				-0.06421	0.1959
				-0.06219	0.19637
				-0.06019	0.1965
				-0.0582	0.1967
				-0.05619	0.19691
				-0.0542	0.19671
				-0.05221	0.19663
				-0.05017	0.19663
				-0.04817	0.19665
				-0.04618	0.19666
				-0.04417	0.19693
				-0.04218	0.19661
				-0.04019	0.19674
				-0.0382	0.19684
				-0.03617	0.19679
				-0.03417	0.19698
				-0.03219	0.1973
				-0.03019	0.19717
				-0.02819	0.19738
				-0.02619	0.19736
				-0.02417	0.19746
				-0.02216	0.1973
				-0.02017	0.19703
				-0.01817	0.19714
				-0.01617	0.19733
				-0.01417	0.19749
				-0.01215	0.19732
				-0.01016	0.19768
				-0.00816	0.19767
				-0.00616	0.19791
				-0.00416	0.19799
				-0.00218	0.19793
				-0.000135499	0.19815
				0.00187	0.19819
				0.00386	0.19797
				0.00586	0.19829
				0.00786	0.19851
				0.00986	0.19851
				0.01184	0.19826
				0.01388	0.19836
				0.01586	0.19838
				0.01785	0.19851
				0.01985	0.19858
				0.02185	0.19925
				0.02386	0.19952
				0.02588	0.19916
				0.02787	0.19916
				0.02987	0.1993
				0.03187	0.19978
				0.03387	0.1997
				0.03587	0.19965
				0.03786	0.1999
				0.03985	0.20047
				0.04187	0.20053
				0.04385	0.20074
				0.04586	0.20126
				0.04786	0.20162
				0.04988	0.20202
				0.0519	0.20217
				0.05389	0.20233
				0.05589	0.20251
				0.05789	0.20261
				0.05988	0.20312
				0.06187	0.20317
				0.06387	0.2032
				0.06588	0.20327
				0.06788	0.20377
				0.06988	0.20355
				0.07188	0.20354
				0.07389	0.20355
				0.0759	0.2034
				0.0779	0.20392
				0.0799	0.20428
				0.0819	0.20432
				0.08391	0.20467
				0.0859	0.20445
				0.08788	0.20478
				0.08991	0.20575
				0.0919	0.20614
				0.0939	0.2057
				0.09589	0.20567
				0.09788	0.20618
				0.09989	0.2061
				0.10189	0.20689
				0.10393	0.20721
				0.10591	0.20755
				0.10789	0.20764
				0.1099	0.20822
				0.1119	0.2084
				0.1139	0.20898
				0.11591	0.20902
				0.11792	0.20942
				0.1199	0.2097
				0.12193	0.21049
				0.1239	0.21132
				0.12589	0.21154
				0.1279	0.212
				0.12991	0.21247
				0.13192	0.21321
				0.13391	0.21422
				0.1359	0.21461
				0.13791	0.21504
				0.1399	0.21634
				0.14192	0.21698
				0.14392	0.21775
				0.14592	0.21857
				0.14791	0.21874
				0.1499	0.21961
				0.1519	0.2206
				0.15394	0.22169
				0.15593	0.22326
				0.15793	0.22405
				0.15993	0.22549
				0.16193	0.22671
				0.16392	0.22797
				0.16592	0.22918
				0.16795	0.23031
				0.16993	0.23143
				0.17193	0.23265
				0.17394	0.23436
				0.17593	0.23527
				0.17792	0.2363
				0.17996	0.23769
				0.18195	0.23898
				0.18395	0.24007
				0.18595	0.24135
				0.18794	0.24264
				0.18994	0.24416
				0.19194	0.24501
				0.19396	0.24692
				0.19596	0.24788
				0.19794	0.24862
				0.19994	0.24932
				0.20194	0.24992
				0.20395	0.25071
				0.20596	0.25164
				0.20795	0.25268
				0.20995	0.25369
				0.21196	0.25467
				0.21396	0.25517
				0.21594	0.25612
				0.21795	0.25645
				0.21995	0.25732
				0.22194	0.25735
				0.22395	0.25729
				0.22594	0.25772
				0.22794	0.25791
				0.22995	0.25786
				0.23197	0.25789
				0.23396	0.25794
				0.23597	0.25759
				0.23796	0.25753
				0.23997	0.2575
				0.24195	0.25688
				0.24396	0.25661
				0.24595	0.2561
				0.24795	0.25577
				0.24996	0.25561
				0.25196	0.25496
				0.25396	0.25459
				0.25597	0.25405
				0.25798	0.25326
				0.25997	0.2526
				0.26196	0.25256
				0.26397	0.25187
				0.26597	0.25097
				0.26796	0.25021
				0.26998	0.2495
				0.27197	0.24859
				0.27396	0.24766
				0.27597	0.24696
				0.27796	0.24598
				0.27995	0.24571
				0.28199	0.24491
				0.28399	0.24428
				0.28599	0.24378
				0.28798	0.2431
				0.28997	0.2425
				0.29197	0.24201
				0.29397	0.24136
				0.29598	0.2409
				0.29798	0.24046
				0.29998	0.23971
				0.30198	0.23951
				0.30399	0.23904
				0.30599	0.23822
				0.30802	0.23834
				0.31001	0.23794
				0.31199	0.23786
				0.31399	0.23797
				0.31601	0.23742
				0.31798	0.23712
				0.31998	0.23671
				0.322	0.23686
				0.32402	0.23691
				0.32601	0.23658
				0.328	0.23644
				0.33	0.23639
				0.33201	0.23621
				0.33401	0.23645
				0.33602	0.23646
				0.33801	0.2365
				0.34002	0.236
				0.34201	0.23611
				0.34401	0.23608
				0.34601	0.2366
				0.34802	0.23653
				0.35003	0.23685
				0.35203	0.23693
				0.35401	0.23706
				0.35601	0.23713
				0.35802	0.23737
				0.36004	0.2376
				0.36203	0.23836
				0.36404	0.23841
				0.36604	0.23882
				0.36803	0.23905
				0.37002	0.23946
				0.37205	0.23969
				0.37405	0.24025
				0.37604	0.24055
				0.37803	0.24086
				0.38004	0.24138
				0.38202	0.2416
				0.38405	0.24217
				0.38605	0.24234
				0.38805	0.24305
				0.39004	0.24356
				0.39205	0.24416
				0.39405	0.24448
				0.39604	0.24567
				0.39806	0.24594
				0.40006	0.24631
				0.40205	0.24664
				0.40406	0.24721
				0.40605	0.2478
				0.40805	0.24826
				0.41005	0.24851
				0.41206	0.24954
				0.41404	0.25007
				0.41604	0.24999
				0.41804	0.25066
				0.42003	0.25144
				0.42202	0.25186
				0.42404	0.25271
				0.42604	0.25362
				0.42805	0.25436
				0.43005	0.25544
				0.43205	0.25561
				0.43405	0.25605
				0.43608	0.25722
				0.43806	0.25794
				0.44006	0.25861
				0.44204	0.25946
				0.44406	0.25985
				0.44605	0.26037
				0.44805	0.26091
				0.45007	0.26167
				0.45206	0.26239
				0.45405	0.26335
				0.45605	0.26405
				0.45805	0.26465
				0.46007	0.26581
				0.46208	0.26656
				0.46408	0.26706
				0.46608	0.26815
				0.46809	0.26871
				0.47008	0.26983
				0.47207	0.27058
				0.47407	0.27132
				0.47608	0.27225
				0.47807	0.27324
				0.48007	0.27426
				0.48206	0.27521
				0.48408	0.27615
				0.48608	0.27678
				0.48809	0.27775
				0.49009	0.27865
				0.49209	0.27938
				0.4941	0.28038
				0.49609	0.28233
				0.49807	0.2829
				0.5001	0.28377

## Sheet: Figure2ab
curve 1	0 s	curve 2	30 s	curve 3	60 s	curve 4	120 s	curve 5	360 s	curve 6	720 s	curve 7	1440 s
Raman shift	Intensity	Raman shift	Intensity	Raman shift	Intensity	Raman shift	Intensity	Raman shift	Intensity	Raman shift	Intensity	Raman shift	Intensity
400.234	-67.5173	400.234	69.4024	400.234	94.1799	400.234	29.3579	400.234	344.24	400.234	180.485	400.234	87.6868
402.008	-73.2032	402.008	64.3451	402.008	88.1649	402.008	26.5218	402.008	339.291	402.008	181.225	402.008	89.5514
403.781	-72.7585	403.781	60.7368	403.781	83.7029	403.781	23.7889	403.781	334.068	403.781	175.997	403.781	91.4079
405.554	-77.2658	405.554	58.818	405.554	80.3576	405.554	21.2669	405.554	328.559	405.554	167.694	405.554	92.5809
407.325	-79.6863	407.325	56.0648	407.325	78.1345	407.325	19.3893	407.325	323.166	407.325	153.684	407.325	86.7203
409.098	-79.5176	409.098	52.7128	409.098	76.1967	409.098	17.5901	409.098	317.365	409.098	141.228	409.098	81.0756
410.87	-79.9712	410.87	48.7648	410.87	73.878	410.87	15.18	410.87	311.279	410.87	131.747	410.87	76.5487
412.642	-83.1743	412.642	44.5082	412.642	71.3566	412.642	11.2441	412.642	305.621	412.642	125.706	412.642	72.6892
414.411	-84.6153	414.411	40.389	414.411	69.1642	414.411	-0.70511	414.411	301.416	414.411	122.523	414.411	67.7017
416.182	-82.5874	416.182	36.8237	416.182	67.0767	416.182	-1.29235	416.182	299.296	416.182	120.574	416.182	62.65
417.953	-77.3432	417.953	33.3627	417.953	65.1269	417.953	0.10678	417.953	298.809	417.953	119.237	417.953	58.2494
419.723	-58.4642	419.723	28.2937	419.723	62.9132	419.723	3.34302	419.723	299.611	419.723	117.865	419.723	57.1926
421.491	-48.3182	421.491	21.8537	421.491	60.2808	421.491	7.59796	421.491	301.702	421.491	116.386	421.491	57.7707
423.261	-38.8509	423.261	18.3894	423.261	56.9159	423.261	12.6844	423.261	301.404	423.261	114.881	423.261	71.4027
425.03	-26.9105	425.03	16.142	425.03	53.0444	425.03	18.5957	425.03	300.043	425.03	112.875	425.03	73.1458
426.797	-11.7917	426.797	14.9506	426.797	47.7003	426.797	25.1309	426.797	296.967	426.797	110.535	426.797	73.3369
428.566	13.7897	428.566	14.5731	428.566	42.3671	428.566	32.7009	428.566	292.838	428.566	108.027	428.566	77.0666
430.334	30.4132	430.334	13.9663	430.334	38.278	430.334	40.466	430.334	289.378	430.334	106.045	430.334	80.84
432.102	36.2487	432.102	13.9146	432.102	35.0207	432.102	46.6901	432.102	284.186	432.102	104.918	432.102	84.7781
433.868	34.8125	433.868	12.7553	433.868	32.5589	433.868	47.1309	433.868	274.541	433.868	108.048	433.868	88.321
435.635	17.357	435.635	6.72336	435.635	30.5489	435.635	45.3747	435.635	268.833	435.635	107.787	435.635	91.7013
437.402	7.88446	437.402	3.29196	437.402	28.8887	437.402	43.0579	437.402	262.622	437.402	104.749	437.402	94.7124
439.167	3.10382	439.167	2.51111	439.167	27.7669	439.167	40.2645	439.167	257.506	439.167	101.776	439.167	96.8945
440.933	4.37438	440.933	2.91512	440.933	27.0594	440.933	37.4212	440.933	262.032	440.933	99.6588	440.933	98.466
442.699	3.51578	442.699	6.23527	442.699	26.6472	442.699	34.3942	442.699	256.356	442.699	99.2077	442.699	99.5953
444.463	1.43067	444.463	0.92304	444.463	27.3043	444.463	31.6539	444.463	249.586	444.463	99.8003	444.463	100.523
446.228	4.8601	446.228	-4.2172	446.228	28.5081	446.228	28.7647	446.228	245.177	446.228	101.491	446.228	100.882
447.991	9.03674	447.991	-8.7122	447.991	29.8073	447.991	26.2971	447.991	239.436	447.991	104.196	447.991	100.907
449.756	14.6008	449.756	-13.4553	449.756	30.9047	449.756	23.9752	449.756	234.108	449.756	108.404	449.756	100.459
451.52	23.4347	451.52	-15.9102	451.52	31.9101	451.52	21.7776	451.52	229.025	451.52	114.359	451.52	99.5772
453.282	35.8672	453.282	-15.3076	453.282	32.8367	453.282	20.5196	453.282	224.297	453.282	120.336	453.282	98.3341
455.046	47.0981	455.046	-6.06972	455.046	33.5815	455.046	20.5919	455.046	219.537	455.046	121.06	455.046	96.9712
456.807	59.3498	456.807	4.2121	456.807	34.1782	456.807	26.0411	456.807	214.2	456.807	119.219	456.807	94.8778
458.57	64.0039	458.57	8.51195	458.57	34.5925	458.57	26.9527	458.57	200.104	458.57	116.678	458.57	92.4196
460.333	69.3504	460.333	12.0797	460.333	34.7768	460.333	27.2284	460.333	192.957	460.333	113.03	460.333	89.7294
462.093	82.1247	462.093	0.33522	462.093	34.6646	462.093	27.2252	462.093	188.813	462.093	110.375	462.093	86.9108
463.855	102.417	463.855	0.95816	463.855	34.3849	463.855	27.4221	463.855	185.48	463.855	106.651	463.855	84.0939
465.614	123.106	465.614	9.95267	465.614	33.652	465.614	27.6996	465.614	183.83	465.614	102.091	465.614	81.7919
467.375	147	467.375	21.9425	467.375	32.9603	467.375	27.9672	467.375	183.752	467.375	97.6737	467.375	79.8209
469.134	167.134	469.134	34.9537	469.134	31.9959	469.134	28.3205	469.134	185.431	469.134	95.8702	469.134	77.9046
470.895	186.659	470.895	49.0994	470.895	30.5619	470.895	29.0337	470.895	190.255	470.895	97.2178	470.895	76.0464
472.653	204.291	472.653	67.2564	472.653	28.6583	472.653	30.185	472.653	191.436	472.653	96.9803	472.653	74.2852
474.413	216.903	474.413	86.5035	474.413	24.6424	474.413	31.1698	474.413	192.496	474.413	96.8676	474.413	72.324
476.171	223.448	476.171	103.689	476.171	20.134	476.171	32.2146	476.171	193.396	476.171	95.937	476.171	71.3792
477.93	239.682	477.93	120.448	477.93	14.8846	477.93	33.2794	477.93	202.684	477.93	94.5967	477.93	70.9518
479.689	261.773	479.689	131.612	479.689	11.4943	479.689	33.2318	479.689	198.363	479.689	93.0578	479.689	70.7578
481.445	283.261	481.445	145.638	481.445	7.82352	481.445	32.6889	481.445	192.682	481.445	89.1556	481.445	68.2391
483.201	307.901	483.201	160.999	483.201	3.66382	483.201	31.3558	483.201	179.096	483.201	85.0211	483.201	65.671
484.959	335.504	484.959	179.599	484.959	-0.69236	484.959	34.2173	484.959	168.884	484.959	80.6486	484.959	63.1623
486.715	366.71	486.715	196.12	486.715	-4.60543	486.715	33.5786	486.715	159.211	486.715	77.5203	486.715	61.0195
488.472	400.459	488.472	211.645	488.472	-8.10246	488.472	32.8345	488.472	148.332	488.472	77.0679	488.472	58.6764
490.227	434.908	490.227	225.611	490.227	-10.1279	490.227	31.9856	490.227	138.779	490.227	76.9239	490.227	56.5986
491.983	472.273	491.983	239.822	491.983	-10.8893	491.983	31.0291	491.983	130.792	491.983	77.5847	491.983	53.5382
493.737	515.266	493.737	256.18	493.737	-9.94727	493.737	29.9663	493.737	124.352	493.737	78.6592	493.737	50.1477
495.493	552.61	495.493	274.5	495.493	-8.79891	495.493	28.7961	495.493	119.259	495.493	80.0119	495.493	46.3568
497.247	587.359	497.247	294.645	497.247	-7.54009	497.247	27.5242	497.247	123.842	497.247	81.7083	497.247	42.3083
499.002	625.468	499.002	317.202	499.002	-6.25274	499.002	26.1505	499.002	120.955	499.002	83.4329	499.002	38.2064
500.755	660.927	500.755	342.701	500.755	-5.21249	500.755	24.7435	500.755	117.474	500.755	84.7427	500.755	34.0806
502.507	692.865	502.507	371.66	502.507	-4.42669	502.507	25.4502	502.507	113.613	502.507	85.8812	502.507	30.0863
504.261	723.618	504.261	399.093	504.261	-3.90725	504.261	24.6323	504.261	109.018	504.261	86.5479	504.261	26.4026
506.013	755.222	506.013	427.098	506.013	-3.49099	506.013	23.0752	506.013	104.297	506.013	86.7563	506.013	22.4143
507.767	784.178	507.767	456.266	507.767	-3.38482	507.767	24.0806	507.767	98.5673	507.767	86.246	507.767	18.9697
509.518	813.142	509.518	487.029	509.518	-3.43316	509.518	21.852	509.518	93.9163	509.518	84.7176	509.518	15.5495
511.268	841.97	511.268	518.962	511.268	-3.74213	511.268	18.8706	511.268	89.8598	511.268	82.5607	511.268	12.4342
513.021	871.015	513.021	552.297	513.021	-4.31071	513.021	12.0552	513.021	85.9497	513.021	79.9841	513.021	9.46801
514.771	901.259	514.771	586.682	514.771	-5.17101	514.771	11.8402	514.771	81.6739	514.771	76.983	514.771	6.4225
516.521	929.104	516.521	622.518	516.521	-6.32884	516.521	11.5743	516.521	76.7232	516.521	74.1395	516.521	3.42322
518.272	967.847	518.272	662.948	518.272	-8.00528	518.272	9.02823	518.272	71.8174	518.272	71.3049	518.272	0.25787
520.021	1016.24	520.021	713.423	520.021	-9.85162	520.021	6.75207	520.021	66.9211	520.021	70.3969	520.021	-2.95304
521.77	1065.22	521.77	749.008	521.77	-11.7781	521.77	4.83183	521.77	63.2613	521.77	70.6776	521.77	-6.48104
523.521	1117.32	523.521	786.183	523.521	-11.8533	523.521	3.56621	523.521	60.3533	523.521	75.2494	523.521	-10.3192
525.269	1164.65	525.269	817.546	525.269	-11.2498	525.269	3.24052	525.269	57.5958	525.269	74.8495	525.269	-14.5529
527.017	1213.85	527.017	850.119	527.017	-10.2117	527.017	2.82973	527.017	55.5143	527.017	74.5418	527.017	-18.8056
528.766	1259.39	528.766	887.302	528.766	-8.71091	528.766	2.36299	528.766	54.7871	528.766	74.8547	528.766	-23.1745
530.513	1310.29	530.513	927.569	530.513	-7.22538	530.513	2.11114	530.513	55.7377	530.513	76.4144	530.513	-26.6965
532.26	1362.95	532.26	972.391	532.26	-5.01737	532.26	1.88968	532.26	57.0226	532.26	79.0375	532.26	-21.0341
534.008	1419.52	534.008	1018.53	534.008	-2.36977	534.008	1.97688	534.008	58.2981	534.008	82.2396	534.008	-12.7647
535.754	1482.08	535.754	1067.62	535.754	0.5885	535.754	2.20698	535.754	58.6971	535.754	86.308	535.754	-4.75109
537.5	1546.61	537.5	1118.09	537.5	3.77545	537.5	2.57154	537.5	58.7324	537.5	90.7861	537.5	2.98669
539.246	1604.73	539.246	1170.01	539.246	7.15599	539.246	2.64889	539.246	58.3285	539.246	95.4835	539.246	13.4678
540.993	1661.26	540.993	1221.12	540.993	10.2325	540.993	2.85671	540.993	57.0506	540.993	100.686	540.993	18.3084
542.737	1695.68	542.737	1259.98	542.737	13.9971	542.737	3.14566	542.737	55.2036	542.737	105.853	542.737	13.8732
544.482	1741.14	544.482	1302.07	544.482	17.7462	544.482	3.6759	544.482	52.6293	544.482	111.216	544.482	12.2407
546.226	1784.27	546.226	1347.82	546.226	21.1624	546.226	4.53643	546.226	49.5258	546.226	116.789	546.226	11.5329
547.972	1826.17	547.972	1391.11	547.972	23.3153	547.972	5.81958	547.972	46.8048	547.972	123.12	547.972	11.6744
549.715	1864.84	549.715	1433.7	549.715	25.7044	549.715	7.56788	549.715	43.1334	549.715	130.312	549.715	12.3707
551.458	1901.89	551.458	1475.5	551.458	28.2877	551.458	9.80205	551.458	39.0277	551.458	137.666	551.458	13.7212
553.201	1934.87	553.201	1514.96	553.201	32.5184	553.201	12.2904	553.201	35.2143	553.201	145.881	553.201	15.6656
554.944	1955.58	554.944	1551.43	554.944	37.1323	554.944	15.7983	554.944	33.3878	554.944	151.816	554.944	18.1255
556.688	1977.5	556.688	1583.65	556.688	42.0598	556.688	19.8944	556.688	32.7919	556.688	155.401	556.688	20.9548
558.429	1995.38	558.429	1612.04	558.429	47.1711	558.429	24.2716	558.429	32.224	558.429	158.641	558.429	25.1606
560.171	2006.05	560.171	1635.74	560.171	51.6925	560.171	28.8286	560.171	32.3172	560.171	163.465	560.171	29.5225
561.912	2010.05	561.912	1654.21	561.912	55.5114	561.912	33.3291	561.912	34.514	561.912	169.622	561.912	33.8563
563.653	2007.5	563.653	1667.57	563.653	58.2383	563.653	36.91	563.653	37.6037	563.653	176.864	563.653	37.7883
565.395	2004.75	565.395	1674.39	565.395	60.2998	565.395	40.9314	565.395	41.1959	565.395	185.054	565.395	40.1497
567.135	1998.8	567.135	1674.03	567.135	62.7945	567.135	44.6108	567.135	44.4064	567.135	192.275	567.135	41.3372
568.875	1987.66	568.875	1664.77	568.875	65.0136	568.875	48.1083	568.875	47.1369	568.875	198.308	568.875	42.4229
570.615	1971.32	570.615	1649.53	570.615	66.8474	570.615	51.1265	570.615	49.3241	570.615	203.496	570.615	43.3953
572.354	1949.94	572.354	1631.72	572.354	68.1856	572.354	53.4559	572.354	50.4387	572.354	208.387	572.354	44.5356
574.092	1924.45	574.092	1611.09	574.092	68.8096	574.092	55.1496	574.092	50.4682	574.092	212.195	574.092	45.6418
575.831	1896.01	575.831	1588.11	575.831	69.3224	575.831	56.0245	575.831	49.7191	575.831	216.624	575.831	47.4537
577.569	1862.9	577.569	1563.09	577.569	69.7689	577.569	56.0239	577.569	47.8085	577.569	221.389	577.569	49.2967
579.309	1827.96	579.309	1535.86	579.309	69.5019	579.309	55.4072	579.309	47.9819	579.309	226.483	579.309	51.1386
581.046	1794.87	581.046	1506.29	581.046	69.5534	581.046	54.205	581.046	47.8749	581.046	231.553	581.046	53.1282
582.783	1758.35	582.783	1474.45	582.783	70.619	582.783	52.8069	582.783	47.0908	582.783	235.736	582.783	55.3076
584.52	1720.03	584.52	1440.56	584.52	71.8887	584.52	50.764	584.52	45.6227	584.52	239.815	584.52	57.9328
586.257	1681.39	586.257	1404.51	586.257	73.5153	586.257	48.7407	586.257	43.6339	586.257	243.303	586.257	60.7284
587.993	1642.7	587.993	1366.8	587.993	75.2353	587.993	46.2421	587.993	41.1127	587.993	246.208	587.993	63.6063
589.728	1604.36	589.728	1327.8	589.728	76.5549	589.728	43.8552	589.728	38.2849	589.728	249.008	589.728	66.6335
591.464	1560.57	591.464	1289.05	591.464	78.6271	591.464	41.9209	591.464	35.1864	591.464	251.648	591.464	68.2449
593.199	1516.19	593.199	1249.32	593.199	80.6072	593.199	40.7752	593.199	31.4821	593.199	254.167	593.199	68.5093
594.934	1473.34	594.934	1208.73	594.934	81.66	594.934	41.0837	594.934	27.8039	594.934	256.663	594.934	69.7212
596.668	1431.02	596.668	1165.14	596.668	82.2089	596.668	42.1686	596.668	24.9892	596.668	258.916	596.668	72.1941
598.402	1391.7	598.402	1120.14	598.402	83.0406	598.402	44.8554	598.402	23.721	598.402	261.112	598.402	74.8551
600.136	1354.6	600.136	1074.7	600.136	83.957	600.136	48.8208	600.136	24.1384	600.136	263.135	600.136	77.8908
601.87	1314.64	601.87	1029.96	601.87	84.967	601.87	53.9512	601.87	25.8677	601.87	265.386	601.87	81.2679
603.603	1274.75	603.603	985.158	603.603	86.0693	603.603	60.4302	603.603	28.8957	603.603	267.21	603.603	85.1011
605.336	1235.99	605.336	941.157	605.336	87.2038	605.336	67.9716	605.336	32.6304	605.336	269.083	605.336	89.0441
607.068	1197.19	607.068	896.902	607.068	89.0475	607.068	76.4872	607.068	41.0518	607.068	271.401	607.068	94.0849
608.8	1158.75	608.8	852.784	608.8	91.6396	608.8	81.075	608.8	45.4667	608.8	274.029	608.8	98.8261
610.532	1118.82	610.532	809.375	610.532	93.0339	610.532	84.8645	610.532	50.5688	610.532	277.835	610.532	109.821
612.264	1079.75	612.264	767.706	612.264	94.2709	612.264	88.4822	612.264	56.3358	612.264	282.962	612.264	110.652
613.995	1043.43	613.995	726.631	613.995	97.7506	613.995	92.9609	613.995	62.585	613.995	290.342	613.995	110.7
615.726	1007.88	615.726	686.866	615.726	103.95	615.726	96.9745	615.726	69.1108	615.726	298.178	615.726	108.744
617.456	972.128	617.456	648.386	617.456	111.377	617.456	99.8378	617.456	76.2177	617.456	307.484	617.456	107.267
619.186	936.958	619.186	611.413	619.186	118.811	619.186	101.925	619.186	83.6764	619.186	317.153	619.186	107.308
620.916	902.297	620.916	576.711	620.916	127.683	620.916	103.855	620.916	89.3901	620.916	327.128	620.916	109.211
622.646	869.522	622.646	544.454	622.646	137.972	622.646	105.848	622.646	94.4141	622.646	336.691	622.646	111.877
624.375	837.844	624.375	510.323	624.375	150.107	624.375	109.613	624.375	98.758	624.375	345.788	624.375	120.832
626.104	806.8	626.104	476.906	626.104	162.576	626.104	115.76	626.104	103.943	626.104	354.205	626.104	133.42
627.832	775.797	627.832	445.931	627.832	173.416	627.832	126.894	627.832	107.715	627.832	360.741	627.832	155.222
629.558	745.323	629.558	415.911	629.558	183.377	629.558	134.904	629.558	111.009	629.558	367.111	629.558	191.205
631.286	715.965	631.286	387.485	631.286	192.191	631.286	139.184	631.286	114.999	631.286	373.844	631.286	211.452
633.014	690.953	633.014	351.07	633.014	199.49	633.014	144.108	633.014	120.76	633.014	381.282	633.014	230.501
634.741	670.768	634.741	328.831	634.741	205.076	634.741	151.253	634.741	125.59	634.741	390.425	634.741	248.517
636.468	650.178	636.468	309.914	636.468	211.266	636.468	159.035	636.468	131.734	636.468	400.503	636.468	265.143
638.195	631.716	638.195	292.624	638.195	213.774	638.195	168.692	638.195	139.216	638.195	411.451	638.195	279.864
639.921	615.302	639.921	275.705	639.921	220.449	639.921	179.038	639.921	147.864	639.921	422.998	639.921	266.462
641.647	595.75	641.647	258.401	641.647	227.913	641.647	189.52	641.647	155.923	641.647	436.118	641.647	275.463
643.37	576.924	643.37	240.508	643.37	236.619	643.37	213.242	643.37	162.169	643.37	450.022	643.37	285.409
645.095	558.336	645.095	222.363	645.095	246.698	645.095	217.31	645.095	168.482	645.095	464.53	645.095	296.342
646.82	539.219	646.82	203.258	646.82	258.192	646.82	218.705	646.82	174.752	646.82	479.039	646.82	307.489
648.545	522.196	648.545	182.961	648.545	270.65	648.545	224.573	648.545	181.08	648.545	492.75	648.545	318.883
650.269	506.7	650.269	162.322	650.269	281.409	650.269	224.992	650.269	187.024	650.269	503.887	650.269	331.254
651.991	492.045	651.991	135.492	651.991	293.913	651.991	227.64	651.991	192.947	651.991	514.106	651.991	344.981
653.715	479.04	653.715	113.576	653.715	305.674	653.715	231.912	653.715	198.525	653.715	523.176	653.715	359.829
655.438	466.022	655.438	94.4146	655.438	316.121	655.438	237.691	655.438	203.761	655.438	529.543	655.438	378.883
657.161	453.384	657.161	75.4133	657.161	324.973	657.161	243.471	657.161	208.619	657.161	533.698	657.161	395.885
658.884	439.36	658.884	65.0987	658.884	332.37	658.884	249.253	658.884	213.436	658.884	539.569	658.884	411.623
660.604	428.959	660.604	51.0309	660.604	338.039	660.604	255.031	660.604	218.235	660.604	543.607	660.604	428.493
662.326	420.217	662.326	40.4365	662.326	341.47	662.326	262.624	662.326	223.598	662.326	547.678	662.326	446.869
664.048	411.078	664.048	30.1825	664.048	342.611	664.048	273.173	664.048	229.371	664.048	552.288	664.048	466.056
665.769	402.974	665.769	21.2996	665.769	346.014	665.769	281.91	665.769	236.43	665.769	557.674	665.769	485.602
667.488	397.635	667.488	13.3716	667.488	349.033	667.488	288.743	667.488	248.032	667.488	563.526	667.488	504.717
669.208	391.45	669.208	6.69499	669.208	351.816	669.208	295.41	669.208	254.422	669.208	570.285	669.208	524.041
670.929	360.686	670.929	0.95837	670.929	354.788	670.929	300.114	670.929	260.549	670.929	577.918	670.929	543.363
672.649	320.474	672.649	-3.68761	672.649	357.673	672.649	304.508	672.649	267.344	672.649	585.574	672.649	562.761
674.367	327.733	674.367	-7.26631	674.367	361.314	674.367	308.663	674.367	273.508	674.367	594.958	674.367	583.481
676.086	323.751	676.086	-9.90632	676.086	366.797	676.086	312.845	676.086	279.432	676.086	604.906	676.086	605.756
677.805	319.745	677.805	-11.5268	677.805	372.942	677.805	317.003	677.805	285.598	677.805	615.076	677.805	629.537
679.522	315.72	679.522	-12.1831	679.522	380.477	679.522	322.092	679.522	293.456	679.522	625.085	679.522	652.799
681.24	311.666	681.24	-11.8375	681.24	384.768	681.24	328.159	681.24	301.148	681.24	635.024	681.24	675.084
682.958	307.588	682.958	-10.3105	682.958	389.338	682.958	334.307	682.958	308.585	682.958	643.361	682.958	695.352
684.674	303.491	684.674	-8.16607	684.674	394.544	684.674	340.871	684.674	316.405	684.674	650.672	684.674	713.883
686.391	299.367	686.391	-8.69249	686.391	400.652	686.391	347.903	686.391	324.138	686.391	657.822	686.391	729.82
688.108	295.218	688.108	-8.97589	688.108	407.491	688.108	355.044	688.108	331.397	688.108	664.02	688.108	744.164
689.823	291.051	689.823	-8.7579	689.823	414.657	689.823	362.115	689.823	337.579	689.823	670.652	689.823	757.071
691.539	274.263	691.539	-6.34502	691.539	422.096	691.539	368.563	691.539	343.24	691.539	677.328	691.539	768.28
693.256	233.849	693.256	-3.36079	693.256	429.788	693.256	374.859	693.256	348.35	693.256	683.989	693.256	778.156
694.969	230.822	694.969	-0.12872	694.969	437.316	694.969	380.855	694.969	353.029	694.969	690.418	694.969	787.678
696.685	233.803	696.685	2.35813	696.685	444.722	696.685	386.077	696.685	358.662	696.685	696.656	696.685	795.892
698.398	235.2	698.398	4.40198	698.398	452.305	698.398	390.455	698.398	364.395	698.398	702.058	698.398	803.904
700.113	236.575	700.113	4.21116	700.113	459.861	700.113	394.045	700.113	368.873	700.113	706.051	700.113	809.677
701.827	237.926	701.827	3.57332	701.827	467.275	701.827	397.06	701.827	373.012	701.827	708.637	701.827	814.117
703.539	239.253	703.539	2.82452	703.539	474.663	703.539	399.772	703.539	377.027	703.539	710.589	703.539	815.964
705.253	240.558	705.253	3.14345	705.253	481.245	705.253	402.538	705.253	381.84	705.253	712.255	705.253	816.619
706.965	231.337	706.965	4.1664	706.965	488.517	706.965	405.653	706.965	386.867	706.965	713.246	706.965	815.716
708.678	221.756	708.678	5.55489	708.678	495.129	708.678	409.91	708.678	393.462	708.678	714.91	708.678	814.092
710.391	212.153	710.391	7.46917	710.391	500.52	710.391	414.738	710.391	398.417	710.391	715.636	710.391	811.433
712.101	202.542	712.101	9.99618	712.101	504.687	712.101	420.701	712.101	402.529	712.101	716.02	712.101	808.685
713.813	192.899	713.813	13.8385	713.813	506.869	713.813	427.535	713.813	406.516	713.813	716.263	713.813	805.138
715.523	176.768	715.523	18.2541	715.523	508.84	715.523	435.297	715.523	404.037	715.523	716.646	715.523	801.391
717.235	170.129	717.235	23.167	717.235	512.138	717.235	437.609	717.235	411.824	717.235	717.479	717.235	794.865
718.944	168.161	718.944	26.6456	718.944	515.975	718.944	445.291	718.944	419.986	718.944	719.893	718.944	788.153
720.655	166.17	720.655	30.9611	720.655	520.651	720.655	454.882	720.655	430.365	720.655	722.398	720.655	781.311
722.364	164.16	722.364	36.1813	722.364	525.955	722.364	464.991	722.364	444.217	722.364	725.208	722.364	774.192
724.074	162.126	724.074	45.7725	724.074	531.666	724.074	474.557	724.074	457.088	724.074	728.278	724.074	768.941
725.782	160.073	725.782	54.6576	725.782	538.139	725.782	483.434	725.782	466.541	725.782	732.593	725.782	766.643
727.491	157.997	727.491	63.1823	727.491	545.061	727.491	491.783	727.491	479.398	727.491	737.167	727.491	764.923
729.199	142.858	729.199	71.2772	729.199	552.086	729.199	499.037	729.199	486.156	729.199	742.017	729.199	763.86
730.908	141.561	730.908	77.8009	730.908	557.629	730.908	504.551	730.908	498.9	730.908	746.964	730.908	763.629
732.614	147.139	732.614	84.3773	732.614	563.07	732.614	509.856	732.614	505.079	732.614	751.647	732.614	763.776
734.323	143.555	734.323	91.3874	734.323	569.067	734.323	514.743	734.323	518.666	734.323	754.83	734.323	763.329
736.029	139.836	736.029	100.547	736.029	575.747	736.029	522.199	736.029	524	736.029	758.385	736.029	763.727
737.734	136.098	737.734	111.151	737.734	582.24	737.734	531.301	737.734	525.868	737.734	761.917	737.734	763.933
739.442	142.775	739.442	122.188	739.442	588.651	739.442	542.914	739.442	525.871	739.442	764.763	739.442	764.967
741.147	148.245	741.147	129.535	741.147	595.199	741.147	553.381	741.147	527.056	741.147	767.661	741.147	766.127
742.854	153.7	742.854	137.058	742.854	601.88	742.854	562.799	742.854	527.475	742.854	771.013	742.854	767.698
744.558	159.126	744.558	145.751	744.558	610.237	744.558	571.201	744.558	538.665	744.558	774.649	744.558	768.538
746.264	164.539	746.264	155.459	746.264	620.745	746.264	579.483	746.264	546.6	746.264	779.383	746.264	777.462
747.968	141.763	747.968	166.781	747.968	643.418	747.968	583.727	747.968	555.561	747.968	784.88	747.968	789.799
749.671	137.503	749.671	179.291	749.671	657.753	749.671	591.044	749.671	568.769	749.671	792.333	749.671	808.453
751.376	133.22	751.376	193.592	751.376	668.386	751.376	600.393	751.376	575.014	751.376	800.565	751.376	814.388
753.079	128.923	753.079	209.56	753.079	677.584	753.079	610.536	753.079	585.621	753.079	809.261	753.079	821.131
754.782	124.608	754.782	226.638	754.782	687.116	754.782	620.78	754.782	592.328	754.782	818.046	754.782	827.291
756.486	120.144	756.486	242.44	756.486	696.751	756.486	629.582	756.486	595.835	756.486	826.663	756.486	832.759
758.188	116.176	758.188	257.408	758.188	707.201	758.188	637.891	758.188	601.09	758.188	834.89	758.188	839.013
759.891	112.186	759.891	272.011	759.891	716.259	759.891	646.275	759.891	607.484	759.891	842.014	759.891	855.35
761.592	107.471	761.592	286.872	761.592	723.312	761.592	654.564	761.592	614.952	761.592	848.784	761.592	873.186
763.293	107.139	763.293	302.462	763.293	730.183	763.293	663.327	763.293	623.512	763.293	855.405	763.293	890.722
764.994	106.788	764.994	318.736	764.994	736.165	764.994	671.963	764.994	633.376	764.994	861.874	764.994	908.993
766.696	106.418	766.696	336.286	766.696	742.14	766.696	682.528	766.696	643.765	766.696	868.283	766.696	927.495
768.396	106.03	768.396	353.443	768.396	748.394	768.396	693.511	768.396	653.487	768.396	874.674	768.396	946.688
770.095	105.624	770.095	368.534	770.095	754.296	770.095	704.464	770.095	661.638	770.095	881.513	770.095	966.102
771.797	105.2	771.797	383.343	771.797	760.293	771.797	715.159	771.797	671.435	771.797	886.989	771.797	985.828
773.495	104.757	773.495	398.473	773.495	766.292	773.495	725.624	773.495	682.109	773.495	892.474	773.495	1005.61
775.194	104.297	775.194	413.703	775.194	772.287	775.194	735.16	775.194	693.648	775.194	899.593	775.194	1024.81
776.894	103.819	776.894	429.214	776.894	783.35	776.894	744.005	776.894	705.89	776.894	910.52	776.894	1043.72
778.592	103.323	778.592	445.28	778.592	790.424	778.592	752.409	778.592	718.629	778.592	922.714	778.592	1061.96
780.29	102.81	780.29	461.58	780.29	800.344	780.29	760.219	780.29	731.617	780.29	936.243	780.29	1081.6
781.987	102.28	781.987	478.089	781.987	809.567	781.987	767.516	781.987	743.618	781.987	950.569	781.987	1104.3
783.686	101.732	783.686	494.651	783.686	818.835	783.686	774.356	783.686	754.641	783.686	965.642	783.686	1127.34
785.383	101.167	785.383	511.7	785.383	827.691	785.383	780.659	785.383	763.234	785.383	982.362	785.383	1147.26
787.079	100.585	787.079	529.066	787.079	836.278	787.079	786.4	787.079	771.317	787.079	998.872	787.079	1164.64
788.775	99.986	788.775	546.526	788.775	844.208	788.775	791.639	788.775	778.48	788.775	1014.22	788.775	1179.55
790.471	99.3702	790.471	564.166	790.471	851.483	790.471	796.571	790.471	785.677	790.471	1025.39	790.471	1192.79
792.169	98.7373	792.169	581.161	792.169	857.991	792.169	801.546	792.169	795.756	792.169	1033.27	792.169	1204.96
793.864	98.0883	793.864	597.361	793.864	864.22	793.864	806.167	793.864	801.887	793.864	1039.1	793.864	1214.16
795.558	97.4231	795.558	612.343	795.558	869.973	795.558	810.829	795.558	808.541	795.558	1042.69	795.558	1221.87
797.253	96.7413	797.253	627.202	797.253	875.211	797.253	815.531	797.253	814.809	797.253	1045.29	797.253	1228.28
798.947	96.0436	798.947	641.29	798.947	878.237	798.947	820.495	798.947	820.921	798.947	1048.23	798.947	1233.73
800.643	95.3288	800.643	656.149	800.643	881.111	800.643	825.923	800.643	826.34	800.643	1050.06	800.643	1238.42
802.336	94.599	802.336	670.968	802.336	885.178	802.336	831.821	802.336	830.436	802.336	1051.53	802.336	1242.35
804.03	93.8531	804.03	685.07	804.03	890.04	804.03	838.147	804.03	833.884	804.03	1052.8	804.03	1245.83
805.722	93.0917	805.722	698.55	805.722	895.544	805.722	845.425	805.722	838.889	805.722	1054.47	805.722	1249.89
807.415	92.3148	807.415	711.182	807.415	901.691	807.415	853.539	807.415	845.209	807.415	1056.66	807.415	1252.16
809.107	91.522	809.107	721.872	809.107	908.9	809.107	862.067	809.107	851.741	809.107	1059.32	809.107	1253.76
810.799	90.7142	810.799	731.706	810.799	917.164	810.799	870.91	810.799	856.41	810.799	1062.59	810.799	1254.66
812.493	89.8902	812.493	740.106	812.493	928.003	812.493	879.68	812.493	861.682	812.493	1067.53	812.493	1255.45
814.184	89.0517	814.184	747.367	814.184	937.323	814.184	888.67	814.184	869.168	814.184	1073.63	814.184	1256.05
815.875	88.1985	815.875	753.819	815.875	945.883	815.875	897.752	815.875	876.466	815.875	1081.02	815.875	1256.39
817.566	87.3303	817.566	761.975	817.566	953.502	817.566	906.966	817.566	879.267	817.566	1089.34	817.566	1256.32
819.256	86.4475	819.256	769.624	819.256	960.568	819.256	915.6	819.256	885.698	819.256	1098.02	819.256	1256.11
820.946	85.5499	820.946	776.436	820.946	966.64	820.946	923.692	820.946	893.337	820.946	1106.57	820.946	1254.57
822.636	84.6376	822.636	782.658	822.636	971.949	822.636	931.028	822.636	899.779	822.636	1114.02	822.636	1252.77
824.325	83.7111	824.325	789.155	824.325	975.757	824.325	940.53	824.325	906.923	824.325	1120.74	824.325	1250.47
826.014	82.7703	826.014	794.599	826.014	978.93	826.014	950.04	826.014	915.574	826.014	1126.76	826.014	1248.58
827.703	81.8153	827.703	799.409	827.703	981.689	827.703	952.324	827.703	923.742	827.703	1132.03	827.703	1247.05
829.391	80.8462	829.391	803.664	829.391	985.363	829.391	951.388	829.391	932.433	829.391	1136.61	829.391	1248.67
831.079	79.8632	831.079	809.567	831.079	989.03	831.079	948.83	831.079	939.777	831.079	1139.85	831.079	1250.6
832.767	78.8664	832.767	813.028	832.767	992.731	832.767	946.181	832.767	945.559	832.767	1141.41	832.767	1251.85
834.455	75.6642	834.455	813.9	834.455	996.611	834.455	943.967	834.455	952.651	834.455	1141.16	834.455	1252.14
836.142	80.1302	836.142	812.671	836.142	1000.27	836.142	942.096	836.142	956.556	836.142	1138.63	836.142	1250.6
837.828	84.5819	837.828	809.768	837.828	1003.12	837.828	938.802	837.828	957.731	837.828	1134.5	837.828	1247.75
839.515	89.0191	839.515	805.285	839.515	1003.31	839.515	934.386	839.515	956.342	839.515	1126.78	839.515	1243.75
841.201	93.4421	841.201	799.525	841.201	1002.64	841.201	929.489	841.201	952.942	841.201	1116.75	841.201	1238.47
842.887	97.8508	842.887	791.105	842.887	1001.22	842.887	925.252	842.887	944.734	842.887	1104.68	842.887	1232.52
844.573	102.246	844.573	780.819	844.573	1000.39	844.573	922.924	844.573	935.722	844.573	1091.16	844.573	1225.04
846.258	106.626	846.258	768.28	846.258	998.944	846.258	920.729	846.258	925.693	846.258	1076.65	846.258	1215.75
847.943	110.993	847.943	753.768	847.943	992.18	847.943	918.489	847.943	914.135	847.943	1061.71	847.943	1204.35
849.627	115.347	849.627	738.027	849.627	986.175	849.627	916.441	849.627	904.703	849.627	1044.63	849.627	1190.32
851.312	119.687	851.312	720.803	851.312	980.068	851.312	912.709	851.312	892.049	851.312	1026.86	851.312	1173.83
852.996	124.013	852.996	702.838	852.996	969.416	852.996	906.949	852.996	877.339	852.996	1008.28	852.996	1152.92
854.679	128.326	854.679	684.222	854.679	956.732	854.679	898.542	854.679	860.525	854.679	989.094	854.679	1129.32
856.363	132.626	856.363	667.975	856.363	942.622	856.363	887.414	856.363	842.872	856.363	969.611	856.363	1102.87
858.046	138.167	858.046	652.139	858.046	928.28	858.046	873.313	858.046	824.475	858.046	950.366	858.046	1074.52
859.729	138.292	859.729	634.859	859.729	912.595	859.729	856.909	859.729	805.767	859.729	933.384	859.729	1044.72
861.411	138.405	861.411	616.155	861.411	894.166	861.411	836.726	861.411	787.103	861.411	915.808	861.411	1014.84
863.093	138.507	863.093	597.102	863.093	873.36	863.093	813.6	863.093	769.909	863.093	898.123	863.093	984.359
864.773	138.596	864.773	577.939	864.773	849.494	864.773	788.453	864.773	753.736	864.773	879.281	864.773	953.111
866.454	138.673	866.454	558.724	866.454	823.119	866.454	763.794	866.454	736.871	866.454	858.305	866.454	921.863
868.135	138.739	868.135	539.734	868.135	798.017	868.135	738.32	868.135	721.153	868.135	835.826	868.135	890.396
869.816	138.794	869.816	520.91	869.816	770.59	869.816	712.266	869.816	707.699	869.816	811.766	869.816	858.645
871.497	138.837	871.497	501.893	871.497	744.571	871.497	686.969	871.497	692.397	871.497	786.516	871.497	825.941
873.177	138.868	873.177	483.312	873.177	718.907	873.177	663.879	873.177	675.296	873.177	759.89	873.177	792.55
874.857	138.889	874.857	464.686	874.857	694.02	874.857	636.799	874.857	656.377	874.857	732.463	874.857	758.844
876.534	138.898	876.534	445.744	876.534	669.221	876.534	611.456	876.534	635.514	876.534	704.043	876.534	724.998
878.214	138.897	878.214	426.266	878.214	644.838	878.214	587.03	878.214	613.135	878.214	675.268	878.214	691.326
879.893	139.011	879.893	406.346	879.893	620.681	879.893	562.633	879.893	589.561	879.893	645.725	879.893	660.561
881.571	137.436	881.571	385.161	881.571	598.345	881.571	538.326	881.571	565.714	881.571	616.042	881.571	629.609
883.25	135.85	883.25	363.162	883.25	575.073	883.25	513.973	883.25	540.554	883.25	585.645	883.25	597.802
884.926	134.257	884.926	340.868	884.926	549.899	884.926	488.863	884.926	513.56	884.926	555.104	884.926	562.676
886.603	132.651	886.603	318.028	886.603	524.949	886.603	463.258	886.603	484.474	886.603	525.157	886.603	528.173
888.281	132.536	888.281	294.551	888.281	501.554	888.281	437.658	888.281	455.87	888.281	496.28	888.281	494.659
889.958	136.595	889.958	270.997	889.958	479.499	889.958	411.808	889.958	426.072	889.958	469.421	889.958	464.218
891.634	140.644	891.634	247.459	891.634	458.852	891.634	384.738	891.634	397.476	891.634	443.644	891.634	435.567
893.309	144.677	893.309	224.231	893.309	435.893	893.309	359.056	893.309	372.119	893.309	419.436	893.309	407.412
894.985	148.704	894.985	202.205	894.985	411.055	894.985	336.103	894.985	348.055	894.985	396.715	894.985	380.892
896.661	152.429	896.661	181.284	896.661	387.729	896.661	314.349	896.661	325.084	896.661	375.602	896.661	356.418
898.336	143.454	898.336	161.659	898.336	365.162	898.336	293.57	898.336	303.152	898.336	355.877	898.336	333.895
900.009	134.481	900.009	143.177	900.009	345.259	900.009	274.035	900.009	282.25	900.009	337.733	900.009	313.568
901.684	125.491	901.684	125.918	901.684	329.43	901.684	255.374	901.684	262.454	901.684	320.934	901.684	295.51
903.359	115.74	903.359	110.238	903.359	310.519	903.359	237.853	903.359	243.724	903.359	305.554	903.359	280.348
905.031	119.702	905.031	96.2255	905.031	290.583	905.031	221.238	905.031	225.935	905.031	291.211	905.031	267.533
906.705	123.097	906.705	81.8579	906.705	275.206	906.705	205.881	906.705	209.396	906.705	278.184	906.705	257.181
908.379	124.115	908.379	68.6625	908.379	260.842	908.379	191.345	908.379	194.28	908.379	266.3	908.379	249.518
910.05	125.123	910.05	57.1723	910.05	247.192	910.05	178.205	910.05	180.191	910.05	255.579	910.05	243.205
911.723	126.124	911.723	47.0171	911.723	236.881	911.723	166.223	911.723	167.038	911.723	245.688	911.723	237.607
913.396	127.116	913.396	37.6205	913.396	229.852	913.396	155.248	913.396	154.805	913.396	236.464	913.396	229.809
915.066	128.098	915.066	29.1465	915.066	217.798	915.066	145.191	915.066	143.349	915.066	227.767	915.066	222.936
916.738	129.072	916.738	21.0774	916.738	203.247	916.738	135.805	916.738	131.787	916.738	219.114	916.738	216.414
918.41	130.038	918.41	13.5491	918.41	190.313	918.41	126.669	918.41	121.027	918.41	211.029	918.41	210.135
920.079	130.994	920.079	7.02959	920.079	174.679	920.079	117.868	920.079	110.579	920.079	202.995	920.079	204.47
921.75	131.944	921.75	1.36897	921.75	164.731	921.75	109.227	921.75	100.548	921.75	195.541	921.75	198.755
923.421	132.885	923.421	-3.32588	923.421	155.49	923.421	100.433	923.421	91.518	923.421	187.412	923.421	193.028
925.09	133.817	925.09	-7.12993	925.09	146.222	925.09	92.3361	925.09	86.8512	925.09	178.668	925.09	187.233
926.76	134.742	926.76	-7.48338	926.76	137.5	926.76	84.5206	926.76	80.8489	926.76	168.932	926.76	182.043
928.428	135.659	928.428	-7.63605	928.428	129.247	928.428	77.4259	928.428	74.2457	928.428	159.7	928.428	177.832
930.097	136.568	930.097	-7.47428	930.097	121.567	930.097	70.2514	930.097	67.7242	930.097	150.171	930.097	175.46
931.766	137.47	931.766	-7.40097	931.766	114.697	931.766	63.4499	931.766	61.4788	931.766	141.438	931.766	174.397
933.433	138.364	933.433	-7.21458	933.433	108.509	933.433	57.0616	933.433	56.1572	933.433	133.459	933.433	174.785
935.102	139.251	935.102	-7.0561	935.102	103.304	935.102	51.1228	935.102	51.6988	935.102	126.986	935.102	177.516
936.768	140.098	936.768	-6.78434	936.768	98.7997	936.768	45.8481	936.768	47.8996	936.768	122.111	936.768	182.382
938.436	140.538	938.436	-6.34146	938.436	95.1752	938.436	41.0971	938.436	44.2828	938.436	119.586	938.436	189.277
940.102	140.971	940.102	-5.98208	940.102	92.1196	940.102	36.8481	940.102	39.7983	940.102	118.576	940.102	197.27
941.769	141.398	941.769	-5.25017	941.769	89.3379	941.769	33.6304	941.769	36.0916	941.769	118.685	941.769	206.446
943.435	141.817	943.435	-3.87109	943.435	87.0469	943.435	31.0868	943.435	34.8963	943.435	120.168	943.435	215.234
945.101	142.231	945.101	-0.34371	945.101	84.0477	945.101	28.9932	945.101	35.1634	945.101	122.834	945.101	223.596
946.768	142.637	946.768	0.92971	946.768	81.1026	946.768	27.5844	946.768	36.379	946.768	127.313	946.768	230.08
948.432	143.037	948.432	1.51166	948.432	78.0804	948.432	26.5402	948.432	37.4483	948.432	132.897	948.432	234.875
950.098	143.431	950.098	1.1915	950.098	76.6552	950.098	25.79	950.098	38.3214	950.098	138.641	950.098	239.649
951.761	143.819	951.761	-0.16324	951.761	75.8986	951.761	25.2084	951.761	38.0364	951.761	142.203	951.761	244.162
953.424	144.2	953.424	-2.33634	953.424	75.6144	953.424	23.998	953.424	37.3547	953.424	144.572	953.424	248.918
955.089	144.576	955.089	-3.89599	955.089	73.8069	955.089	23.1328	955.089	37.2554	955.089	146.103	955.089	255.07
956.752	144.945	956.752	-3.26822	956.752	72.0508	956.752	22.2462	956.752	37.0734	956.752	146.664	956.752	261.876
958.416	145.309	958.416	-0.60609	958.416	70.6806	958.416	21.4076	958.416	37.4165	958.416	144.642	958.416	269.159
960.078	145.667	960.078	3.64828	960.078	70.2093	960.078	20.6289	960.078	37.9534	960.078	141.789	960.078	277.437
961.742	146.02	961.742	8.50762	961.742	70.2319	961.742	19.8793	961.742	38.4855	961.742	138.588	961.742	285.087
963.403	147.179	963.403	12.5299	963.403	70.943	963.403	19.3025	963.403	39.0062	963.403	135.16	963.403	293.396
965.066	150.862	965.066	16.1681	965.066	72.1595	965.066	18.8493	965.066	39.2334	965.066	132.771	965.066	301.983
966.727	154.534	966.727	19.6132	966.727	74.1932	966.727	18.7502	966.727	39.0259	966.727	131.728	966.727	311.518
968.387	160.215	968.387	22.9335	968.387	76.9357	968.387	18.8374	968.387	38.5849	968.387	130.646	968.387	323.956
970.049	161.989	970.049	25.9432	970.049	80.5846	970.049	18.7479	970.049	37.5887	970.049	130.422	970.049	337.886
971.709	159.879	971.709	28.965	971.709	83.9551	971.709	18.8628	971.709	35.8173	971.709	132.135	971.709	352.081
973.371	159.722	973.371	31.9942	973.371	85.1887	973.371	19.1822	973.371	35.7812	973.371	134.97	973.371	366.324
975.03	162.464	975.03	34.9736	975.03	86.0464	975.03	19.7291	975.03	38.327	975.03	140.999	975.03	380.47
976.689	161.797	976.689	38.4016	976.689	86.8447	976.689	20.5414	976.689	43.6861	976.689	149.695	976.689	393.222
978.349	219.79	978.349	41.8217	978.349	87.6933	978.349	21.4075	978.349	47.3958	978.349	159.379	978.349	405.188
980.008	189.838	980.008	42.5481	980.008	89.1782	980.008	22.3053	980.008	51.4029	980.008	169.915	980.008	416.37
981.666	201.351	981.666	42.5578	981.666	90.6336	981.666	23.3499	981.666	55.8359	981.666	180.815	981.666	427.863
983.325	206.269	983.325	47.5909	983.325	92.458	983.325	24.4731	983.325	61.0431	983.325	191.765	983.325	439.936
984.983	213.138	984.983	53.3311	984.983	94.531	984.983	25.2612	984.983	66.4578	984.983	202.56	984.983	453.39
986.642	218.941	986.642	59.7947	986.642	97.1267	986.642	27.1187	986.642	72.4934	986.642	213.497	986.642	472.063
988.298	225.377	988.298	66.585	988.298	100	988.298	31.1242	988.298	79.5282	988.298	223.89	988.298	492.522
989.955	232.119	989.955	73.546	989.955	103.565	989.955	36.4948	989.955	86.7343	989.955	233.847	989.955	514.053
991.611	237.193	991.611	80.624	991.611	107.63	991.611	42.1425	991.611	93.4851	991.611	243.37	991.611	536.325
993.269	243.415	993.269	86.8676	993.269	113.027	993.269	48.6176	993.269	98.6906	993.269	252.301	993.269	558.091
994.924	247.402	994.924	93.754	994.924	116.916	994.924	56.1349	994.924	103.188	994.924	260.282	994.924	580.14
996.579	250.7	996.579	97.8701	996.579	120.813	996.579	63.5154	996.579	106.477	996.579	267.503	996.579	601.112
998.236	254.088	998.236	100.711	998.236	123.887	998.236	70.3735	998.236	108.507	998.236	273.902	998.236	621.19
999.891	256.798	999.891	105.495	999.891	126.157	999.891	76.2344	999.891	109.729	999.891	279.676	999.891	640.297
1001.55	258.436	1001.55	109.706	1001.55	126.652	1001.55	80.4304	1001.55	109.657	1001.55	286.06	1001.55	664.18
1003.2	259.232	1003.2	112.506	1003.2	125.727	1003.2	83.4742	1003.2	108.551	1003.2	303.848	1003.2	688.053
1004.85	259.839	1004.85	115.06	1004.85	123.585	1004.85	85.4592	1004.85	106.838	1004.85	307.339	1004.85	711.942
1006.51	262.317	1006.51	117.436	1006.51	120.975	1006.51	86.056	1006.51	106.495	1006.51	319.533	1006.51	735.794
1008.16	264.877	1008.16	120.513	1008.16	118.722	1008.16	86.2451	1008.16	107.187	1008.16	328.906	1008.16	761.103
1009.81	268.821	1009.81	126.111	1009.81	117.237	1009.81	86.2755	1009.81	108.598	1009.81	326.361	1009.81	787.211
1011.47	271.998	1011.47	131.155	1011.47	116.591	1011.47	86.481	1011.47	109.539	1011.47	337.948	1011.47	814.112
1013.12	272.585	1013.12	136.751	1013.12	115.532	1013.12	87.5676	1013.12	112.169	1013.12	347.485	1013.12	841.034
1014.77	274.751	1014.77	145.189	1014.77	115.315	1014.77	89.342	1014.77	115.946	1014.77	356.997	1014.77	869.523
1016.42	274.54	1016.42	154.4	1016.42	117.224	1016.42	91.8436	1016.42	120.836	1016.42	366.5	1016.42	887.927
1018.07	275.996	1018.07	163.937	1018.07	120.459	1018.07	94.8292	1018.07	127.108	1018.07	380.404	1018.07	906.147
1019.73	275.182	1019.73	174.485	1019.73	124.923	1019.73	98.7535	1019.73	134.372	1019.73	396.396	1019.73	926.708
1021.38	283.233	1021.38	186.356	1021.38	130.609	1021.38	103.054	1021.38	142.63	1021.38	412.915	1021.38	947.299
1023.03	297.033	1023.03	200.075	1023.03	136.882	1023.03	107.785	1023.03	151.436	1023.03	429.402	1023.03	968.718
1024.68	322.219	1024.68	217.68	1024.68	143.457	1024.68	112.846	1024.68	159.436	1024.68	447.594	1024.68	989.889
1026.33	323.933	1026.33	237.589	1026.33	150.311	1026.33	118.126	1026.33	166.871	1026.33	465.297	1026.33	1018.57
1027.98	344.069	1027.98	260.443	1027.98	157.099	1027.98	123.384	1027.98	174.677	1027.98	482.987	1027.98	1044.84
1029.63	365.004	1029.63	285.514	1029.63	164.417	1029.63	128.647	1029.63	182.567	1029.63	508.31	1029.63	1072.26
1031.28	393.014	1031.28	316.621	1031.28	171.931	1031.28	133.874	1031.28	191.5	1031.28	531.25	1031.28	1099.36
1032.93	423.142	1032.93	352.902	1032.93	179.561	1032.93	139.061	1032.93	205.45	1032.93	549.903	1032.93	1119.51
1034.57	455.851	1034.57	395.475	1034.57	187.125	1034.57	144.255	1034.57	217.244	1034.57	568.681	1034.57	1141.75
1036.22	496.255	1036.22	439.653	1036.22	194.345	1036.22	149.729	1036.22	230.682	1036.22	587.318	1036.22	1164.95
1037.87	538.237	1037.87	498.456	1037.87	201.716	1037.87	155.476	1037.87	249.808	1037.87	605.939	1037.87	1188.04
1039.52	586.225	1039.52	560.864	1039.52	209.03	1039.52	161.711	1039.52	264.857	1039.52	628.91	1039.52	1233.9
1041.16	633.418	1041.16	633.966	1041.16	216.449	1041.16	168.518	1041.16	287.207	1041.16	651.457	1041.16	1261.07
1042.81	693.955	1042.81	706.541	1042.81	224.013	1042.81	176.131	1042.81	311.526	1042.81	673.985	1042.81	1281.52
1044.46	756.291	1044.46	796.83	1044.46	231.527	1044.46	184.633	1044.46	337.126	1044.46	696.494	1044.46	1307.36
1046.1	819.58	1046.1	890.869	1046.1	239.363	1046.1	193.988	1046.1	365.902	1046.1	711.707	1046.1	1332.82
1047.75	892.749	1047.75	990.861	1047.75	247.094	1047.75	204.147	1047.75	393.858	1047.75	726.364	1047.75	1354.3
1049.39	964.268	1049.39	1089.85	1049.39	254.88	1049.39	213.881	1049.39	420.26	1049.39	741.006	1049.39	1374.46
1051.04	1031.82	1051.04	1185.82	1051.04	260.71	1051.04	221.956	1051.04	447.542	1051.04	753.679	1051.04	1394.61
1052.68	1093.97	1052.68	1278.61	1052.68	268.488	1052.68	227.328	1052.68	468.765	1052.68	759.749	1052.68	1414.75
1054.33	1154.02	1054.33	1363.17	1054.33	271.286	1054.33	230.101	1054.33	485.353	1054.33	760.478	1054.33	1439.54
1055.97	1188.74	1055.97	1414.14	1055.97	269.944	1055.97	230.368	1055.97	496.645	1055.97	758.601	1055.97	1463.85
1057.62	1188.08	1057.62	1448.13	1057.62	263.297	1057.62	229.227	1057.62	502.686	1057.62	756.712	1057.62	1485.02
1059.26	1168.81	1059.26	1450.8	1059.26	255.173	1059.26	226.061	1059.26	504.081	1059.26	747.153	1059.26	1504.75
1060.9	1139.69	1060.9	1420.73	1060.9	246.491	1060.9	216.543	1060.9	504.744	1060.9	738.572	1060.9	1524.47
1062.55	1084.82	1062.55	1371.23	1062.55	231.306	1062.55	209.254	1062.55	484.438	1062.55	725.398	1062.55	1539.17
1064.19	1023.24	1064.19	1281.45	1064.19	207.703	1064.19	200.487	1064.19	455.826	1064.19	708.139	1064.19	1555.45
1065.83	953.952	1065.83	1184.24	1065.83	187.315	1065.83	184.213	1065.83	418.759	1065.83	686.6	1065.83	1564.37
1067.47	885.974	1067.47	1085.2	1067.47	164.127	1067.47	165.394	1067.47	377.882	1067.47	666.315	1067.47	1574.68
1069.11	796.049	1069.11	970.063	1069.11	141.288	1069.11	143.739	1069.11	339.423	1069.11	643.489	1069.11	1582.08
1070.76	709.495	1070.76	850.522	1070.76	118.612	1070.76	121.057	1070.76	297.952	1070.76	623.611	1070.76	1586.61
1072.4	623.064	1072.4	735.006	1072.4	96.6473	1072.4	98.3491	1072.4	258.661	1072.4	607.215	1072.4	1591.13
1074.04	537.033	1074.04	625.645	1074.04	76.2082	1074.04	77.644	1074.04	221.604	1074.04	590.932	1074.04	1584.28
1075.68	461.908	1075.68	532.385	1075.68	58.2406	1075.68	59.642	1075.68	186.906	1075.68	575.681	1075.68	1576.95
1077.32	390.9	1077.32	450.765	1077.32	43.5988	1077.32	43.9508	1077.32	155.619	1077.32	560.712	1077.32	1560.1
1078.96	342.362	1078.96	382.216	1078.96	31.1138	1078.96	31.7311	1078.96	144.089	1078.96	545.755	1078.96	1541.44
1080.6	299.758	1080.6	322.372	1080.6	24.9198	1080.6	21.9711	1080.6	123.084	1080.6	527.49	1080.6	1524.73
1082.24	265.714	1082.24	272.713	1082.24	17.0432	1082.24	15.0484	1082.24	104.599	1082.24	515.875	1082.24	1501.64
1083.87	238.49	1083.87	230.909	1083.87	10.1725	1083.87	11.02	1083.87	88.9073	1083.87	504.54	1083.87	1473.76
1085.51	212.793	1085.51	194.999	1085.51	4.96587	1085.51	13.346	1085.51	76.9094	1085.51	493.315	1085.51	1453.45
1087.15	191.915	1087.15	164.791	1087.15	3.57672	1087.15	11.9106	1087.15	67.833	1087.15	482.088	1087.15	1427.67
1088.79	169.036	1088.79	139.406	1088.79	-0.24209	1088.79	8.47004	1088.79	61.3121	1088.79	473.753	1088.79	1400.43
1090.43	150.334	1090.43	119.593	1090.43	-2.9699	1090.43	6.05309	1090.43	56.7324	1090.43	464.667	1090.43	1387.47
1092.06	134.146	1092.06	102.43	1092.06	-4.17643	1092.06	3.97729	1092.06	53.9915	1092.06	451.09	1092.06	1363.12
1093.7	121.255	1093.7	87.1196	1093.7	-4.08148	1093.7	2.65659	1093.7	53.0719	1093.7	438.426	1093.7	1352.46
1095.34	112.178	1095.34	76.5384	1095.34	-3.97107	1095.34	1.99605	1095.34	53.3763	1095.34	433.695	1095.34	1343.63
1096.97	104.859	1096.97	66.042	1096.97	-4.68482	1096.97	1.03178	1096.97	54.292	1096.97	430.113	1096.97	1336.1
1098.61	100.801	1098.61	57.2063	1098.61	-7.01792	1098.61	0.33302	1098.61	54.567	1098.61	426.527	1098.61	1328.01
1100.24	95.247	1100.24	48.8926	1100.24	-9.49108	1100.24	0.23865	1100.24	56.1891	1100.24	426.389	1100.24	1319.9
1101.88	89.5909	1101.88	44.6699	1101.88	-11.9573	1101.88	0.95888	1101.88	58.3569	1101.88	426.566	1101.88	1311.78
1103.52	84.592	1103.52	38.9219	1103.52	-13.1426	1103.52	2.25961	1103.52	60.4916	1103.52	426.74	1103.52	1309.59
1105.15	77.4062	1105.15	34.842	1105.15	-13.4985	1105.15	4.2529	1105.15	62.0998	1105.15	435.276	1105.15	1308.37
1106.78	72.4363	1106.78	32.2998	1106.78	-13.3263	1106.78	7.48346	1106.78	64.1171	1106.78	441.691	1106.78	1307.45
1108.42	53.3222	1108.42	26.0085	1108.42	-12.7529	1108.42	11.769	1108.42	66.096	1108.42	449.695	1108.42	1308.81
1110.05	41.4147	1110.05	21.4133	1110.05	-12.0449	1110.05	16.5654	1110.05	67.7558	1110.05	458.504	1110.05	1315.33
1111.69	34.0196	1111.69	18.2216	1111.69	-10.677	1111.69	21.6676	1111.69	68.9016	1111.69	467.309	1111.69	1318.31
1113.32	28.2468	1113.32	15.0681	1113.32	-8.57663	1113.32	26.9074	1113.32	68.7134	1113.32	481.606	1113.32	1320.05
1114.95	32.8404	1114.95	11.463	1114.95	-6.09659	1114.95	32.3664	1114.95	66.741	1114.95	489.609	1114.95	1325.02
1116.58	31.6807	1116.58	7.70933	1116.58	-3.43601	1116.58	37.4447	1116.58	64.94	1116.58	494.194	1116.58	1335.56
1118.21	30.7421	1118.21	5.33596	1118.21	-2.40756	1118.21	42.2337	1118.21	64.4038	1118.21	495.11	1118.21	1343.45
1119.85	29.1447	1119.85	7.31834	1119.85	-2.10002	1119.85	47.0671	1119.85	64.3722	1119.85	500.844	1119.85	1354.25
1121.48	28.5508	1121.48	6.30228	1121.48	-0.93787	1121.48	52.968	1121.48	64.8496	1121.48	507.876	1121.48	1371.84
1123.11	27.1679	1123.11	3.57598	1123.11	0.26451	1123.11	59.0087	1123.11	66.1184	1123.11	514.532	1123.11	1385.54
1124.74	25.0171	1124.74	1.05128	1124.74	1.80475	1124.74	65.2652	1124.74	67.6359	1124.74	521.527	1124.74	1409.86
1126.37	23.2049	1126.37	-2.83102	1126.37	3.72189	1126.37	71.3694	1126.37	69.8184	1126.37	528.914	1126.37	1424.23
1128	21.4817	1128	-5.11991	1128	3.82084	1128	77.3942	1128	72.9728	1128	536.587	1128	1436.27
1129.63	18.6339	1129.63	-7.09682	1129.63	4.45304	1129.63	83.1591	1129.63	78.0315	1129.63	544.182	1129.63	1446.85
1131.26	15.1593	1131.26	-7.76927	1131.26	5.69541	1131.26	88.2212	1131.26	83.7369	1131.26	551.773	1131.26	1455.09
1132.89	9.63373	1132.89	-6.74535	1132.89	7.46167	1132.89	92.3976	1132.89	89.081	1132.89	559.255	1132.89	1462.07
1134.52	5.04892	1134.52	-4.76039	1134.52	10.0574	1134.52	96.4489	1134.52	94.9907	1134.52	566.467	1134.52	1466.32
1136.15	-0.64314	1136.15	-2.38904	1136.15	13.2658	1136.15	100.489	1136.15	101.846	1136.15	573.284	1136.15	1475.35
1137.77	-5.32449	1137.77	-0.07188	1137.77	17.0491	1137.77	104.437	1137.77	110.388	1137.77	579.883	1137.77	1487.02
1139.4	-9.04765	1139.4	1.73545	1139.4	21.1076	1139.4	108.351	1139.4	120.215	1139.4	586.399	1139.4	1501.14
1141.03	-14.134	1141.03	1.84202	1141.03	25.1875	1141.03	112.73	1141.03	131.499	1141.03	592.824	1141.03	1515.79
1142.66	-18.3988	1142.66	1.97843	1142.66	29.0052	1142.66	117.487	1142.66	141.242	1142.66	599.152	1142.66	1534.25
1144.29	-20.7819	1144.29	2.22499	1144.29	33.8565	1144.29	122.547	1144.29	149.668	1144.29	605.506	1144.29	1553.14
1145.91	-23.5869	1145.91	2.52742	1145.91	38.4623	1145.91	127.787	1145.91	156.22	1145.91	612.058	1145.91	1571.16
1147.54	-25.506	1147.54	1.8391	1147.54	42.2781	1147.54	133.406	1147.54	161.027	1147.54	619.044	1147.54	1586.26
1149.16	-27.9287	1149.16	0.59447	1149.16	45.8744	1149.16	139.383	1149.16	165.301	1149.16	626.219	1149.16	1600.98
1150.79	-31.0968	1150.79	-0.7805	1150.79	47.5085	1150.79	145.542	1150.79	170.061	1150.79	633.515	1150.79	1615.57
1152.41	-34.7748	1152.41	-1.70862	1152.41	48.9746	1152.41	152.017	1152.41	175.632	1152.41	640.777	1152.41	1630.54
1154.04	-36.8577	1154.04	-2.32052	1154.04	50.4812	1154.04	158.658	1154.04	179.91	1154.04	648.033	1154.04	1645.55
1155.66	-38.6419	1155.66	-2.98446	1155.66	52.7359	1155.66	165.535	1155.66	182.568	1155.66	655.035	1155.66	1661.75
1157.29	-41.6373	1157.29	-4.06835	1157.29	55.58	1157.29	172.552	1157.29	185.209	1157.29	662.559	1157.29	1679.09
1158.91	-44.008	1158.91	-5.19242	1158.91	59.0504	1158.91	179.51	1158.91	188.434	1158.91	670.458	1158.91	1697.56
1160.54	-44.4363	1160.54	-6.13359	1160.54	63.2877	1160.54	186.449	1160.54	192.284	1160.54	678.584	1160.54	1715.25
1162.16	-44.4349	1162.16	-6.76986	1162.16	67.9179	1162.16	193.195	1162.16	196.658	1162.16	686.884	1162.16	1733.74
1163.79	-44.2439	1163.79	-6.89172	1163.79	73.0091	1163.79	198.984	1163.79	201.55	1163.79	695.295	1163.79	1752.78
1165.41	-42.8405	1165.41	-6.75847	1165.41	78.6071	1165.41	204.449	1165.41	206.783	1165.41	703.681	1165.41	1772.38
1167.03	-41.0561	1167.03	-6.25724	1167.03	84.5125	1167.03	210.021	1167.03	212.869	1167.03	710.448	1167.03	1793.93
1168.65	-39.4806	1168.65	-5.53568	1168.65	90.3267	1168.65	215.478	1168.65	220.088	1168.65	716.486	1168.65	1820.25
1170.28	-38.2084	1170.28	-4.38391	1170.28	95.9094	1170.28	220.723	1170.28	229.475	1170.28	722.657	1170.28	1847.2
1171.9	-36.4511	1171.9	-2.8888	1171.9	101.155	1171.9	226.473	1171.9	235.394	1171.9	729.08	1171.9	1874.89
1173.52	-34.0316	1173.52	-2.13297	1173.52	105.785	1173.52	233.194	1173.52	241.776	1173.52	735.824	1173.52	1899.56
1175.14	-32.2193	1175.14	-2.51088	1175.14	111.476	1175.14	241.662	1175.14	248.036	1175.14	743.169	1175.14	1922.28
1176.76	-32.6489	1176.76	-2.67895	1176.76	116.375	1176.76	253.736	1176.76	253.722	1176.76	751.639	1176.76	1942.15
1178.38	-33.4043	1178.38	-2.37365	1178.38	119.887	1178.38	267.517	1178.38	257.878	1178.38	760.319	1178.38	1958.39
1180	-35.0447	1180	-1.88891	1180	122.428	1180	276.847	1180	265.449	1180	769.393	1180	1970.93
1181.62	-36.8994	1181.62	-1.44249	1181.62	123.868	1181.62	285.662	1181.62	274.228	1181.62	778.819	1181.62	1978.74
1183.24	-39.7018	1183.24	-0.76008	1183.24	123.858	1183.24	293.831	1183.24	284.308	1183.24	788.549	1183.24	1982.02
1184.86	-40.8961	1184.86	0.04148	1184.86	125.721	1184.86	302.026	1184.86	297.035	1184.86	798.824	1184.86	2001.71
1186.48	-41.9293	1186.48	0.90622	1186.48	128.978	1186.48	311.158	1186.48	302.441	1186.48	809.75	1186.48	2025.56
1188.1	-41.9863	1188.1	2.30378	1188.1	133.746	1188.1	320.171	1188.1	313.852	1188.1	821.114	1188.1	2056.88
1189.71	-41.6838	1189.71	4.2713	1189.71	139.945	1189.71	329.546	1189.71	328.72	1189.71	833.102	1189.71	2135.61
1191.33	-40.6958	1191.33	6.87068	1191.33	147.428	1191.33	339.079	1191.33	341.84	1191.33	845.786	1191.33	2111.38
1192.95	-39.9808	1192.95	8.99542	1192.95	157.008	1192.95	348.973	1192.95	355.635	1192.95	858.845	1192.95	2149.62
1194.57	-38.626	1194.57	9.62339	1194.57	163.783	1194.57	358.041	1194.57	370.305	1194.57	872.508	1194.57	2186.35
1196.18	-36.7478	1196.18	11.048	1196.18	169.924	1196.18	367.227	1196.18	385.032	1196.18	886.09	1196.18	2227.48
1197.8	-33.3507	1197.8	12.2841	1197.8	175.677	1197.8	377.398	1197.8	397.248	1197.8	899.568	1197.8	2263
1199.42	-30.4477	1199.42	13.3354	1199.42	181.816	1199.42	390.019	1199.42	411.78	1199.42	912.489	1199.42	2295.45
1201.03	-28.3607	1201.03	14.0133	1201.03	188.547	1201.03	405.347	1201.03	427.37	1201.03	924.986	1201.03	2324.09
1202.65	-25.641	1202.65	14.0904	1202.65	195.161	1202.65	421.779	1202.65	445.142	1202.65	933.992	1202.65	2349.17
1204.26	-23.7397	1204.26	14.105	1204.26	201.983	1204.26	436.899	1204.26	460.301	1204.26	942.037	1204.26	2373.47
1205.88	-22.7194	1205.88	13.7563	1205.88	208.662	1205.88	450.343	1205.88	474.282	1205.88	951.194	1205.88	2391.68
1207.5	-22.1623	1207.5	12.9117	1207.5	214.511	1207.5	463.122	1207.5	487.681	1207.5	962.727	1207.5	2400.07
1209.11	-20.4089	1209.11	10.8202	1209.11	219.505	1209.11	476.466	1209.11	501.701	1209.11	975.362	1209.11	2409.38
1210.72	-18.3599	1210.72	7.82153	1210.72	226.857	1210.72	489.767	1210.72	511.63	1210.72	989.425	1210.72	2428.86
1212.34	-17.4964	1212.34	5.79223	1212.34	235.701	1212.34	503.206	1212.34	526.172	1212.34	1005.06	1212.34	2454.68
1213.95	-16.8383	1213.95	4.12753	1213.95	246.411	1213.95	516.276	1213.95	540.778	1213.95	1021.31	1213.95	2484.77
1215.56	-17.0659	1215.56	2.87429	1215.56	258.925	1215.56	529.118	1215.56	554.997	1215.56	1037.85	1215.56	2534.3
1217.18	-17.7779	1217.18	1.74687	1217.18	273.03	1217.18	541.398	1217.18	569.538	1217.18	1054.98	1217.18	2567.18
1218.79	-17.198	1218.79	1.08514	1218.79	289.313	1218.79	553.443	1218.79	585.474	1218.79	1071.93	1218.79	2595.4
1220.4	-16.9804	1220.4	0.73179	1220.4	304.969	1220.4	564.707	1220.4	603.516	1220.4	1089.1	1220.4	2623.99
1222.01	-16.7318	1222.01	-0.02341	1222.01	317.328	1222.01	575.937	1222.01	624.363	1222.01	1105.93	1222.01	2652.28
1223.63	-16.6883	1223.63	-0.58474	1223.63	333.431	1223.63	586.023	1223.63	639.272	1223.63	1122.82	1223.63	2681.96
1225.24	-16.594	1225.24	-1.13198	1225.24	338.746	1225.24	596.06	1225.24	653.251	1225.24	1139.9	1225.24	2711.77
1226.85	-16.87	1226.85	-1.51658	1226.85	341.371	1226.85	606.077	1226.85	666.995	1226.85	1156.88	1226.85	2741.3
1228.46	-18.4936	1228.46	-1.56513	1228.46	344.053	1228.46	618.906	1228.46	679.208	1228.46	1174.23	1228.46	2770.43
1230.07	-19.521	1230.07	-1.60382	1230.07	347.342	1230.07	634.395	1230.07	691.081	1230.07	1191.2	1230.07	2798.47
1231.68	-18.8108	1231.68	-1.43024	1231.68	352.415	1231.68	649.26	1231.68	705.112	1231.68	1207.59	1231.68	2825.81
1233.29	-19.0333	1233.29	-1.18096	1233.29	361.304	1233.29	664.398	1233.29	719.797	1233.29	1224.28	1233.29	2850.6
1234.9	-18.6068	1234.9	-0.80386	1234.9	375.746	1234.9	679.373	1234.9	735.022	1234.9	1241.46	1234.9	2875.73
1236.51	-18.3158	1236.51	-0.36824	1236.51	402.82	1236.51	694.938	1236.51	750.487	1236.51	1259.65	1236.51	2901.28
1238.12	-18.4589	1238.12	0.2418	1238.12	419.718	1238.12	710.925	1238.12	766.421	1238.12	1278.73	1238.12	2929.69
1239.72	-18.556	1239.72	0.92268	1239.72	437.266	1239.72	727.526	1239.72	782.817	1239.72	1299.41	1239.72	2961.35
1241.33	-19.5117	1241.33	1.739	1241.33	454.807	1241.33	744.967	1241.33	799.217	1241.33	1322.01	1241.33	2994.21
1242.94	-20.3004	1242.94	2.6078	1242.94	472.416	1242.94	762.689	1242.94	816.03	1242.94	1345.58	1242.94	3028.21
1244.55	-21.2275	1244.55	3.60099	1244.55	485.607	1244.55	781.085	1244.55	832.826	1244.55	1369.57	1244.55	3063.26
1246.16	-23.0532	1246.16	4.57777	1246.16	502.445	1246.16	799.679	1246.16	851.331	1246.16	1393.93	1246.16	3099.47
1247.76	-25.5726	1247.76	5.59784	1247.76	519.369	1247.76	818.61	1247.76	868.006	1247.76	1417.74	1247.76	3132.78
1249.37	-27.5265	1249.37	5.77609	1249.37	536.555	1249.37	837.775	1249.37	887.336	1249.37	1441.28	1249.37	3161.12
1250.98	-28.9068	1250.98	3.54839	1250.98	554.318	1250.98	856.886	1250.98	909.628	1250.98	1465.2	1250.98	3188.51
1252.58	-29.4424	1252.58	0.02459	1252.58	571.707	1252.58	875.68	1252.58	932.645	1252.58	1489.09	1252.58	3215.71
1254.19	-30.5204	1254.19	-3.17765	1254.19	588.44	1254.19	893.799	1254.19	954.502	1254.19	1513.11	1254.19	3242.59
1255.79	-30.9235	1255.79	-3.70415	1255.79	602.215	1255.79	912.037	1255.79	976.486	1255.79	1537.04	1255.79	3270.61
1257.4	-29.3956	1257.4	-3.41544	1257.4	619.475	1257.4	930.924	1257.4	999.128	1257.4	1561.28	1257.4	3298.57
1259	-29.048	1259	-2.40595	1259	636.026	1259	951.205	1259	1023.07	1259	1585.51	1259	3326.54
1260.61	-27.1416	1260.61	-1.37319	1260.61	652.291	1260.61	973.631	1260.61	1047.86	1260.61	1609.94	1260.61	3354.87
1262.21	-25.1092	1262.21	-0.33441	1262.21	668.696	1262.21	996.757	1262.21	1073.97	1262.21	1633.25	1262.21	3383.7
1263.82	-20.2358	1263.82	0.48714	1263.82	685.835	1263.82	1020.48	1263.82	1101.34	1263.82	1656.42	1263.82	3413.12
1265.42	-20.7771	1265.42	0.0147	1265.42	703.885	1265.42	1044.93	1265.42	1128.14	1265.42	1680.51	1265.42	3445.22
1267.02	-21.1387	1267.02	-0.5301	1267.02	721.952	1267.02	1069.74	1267.02	1153.15	1267.02	1707.59	1267.02	3478.43
1268.63	-26.4611	1268.63	-1.03538	1268.63	739.685	1268.63	1095.36	1268.63	1176.23	1268.63	1734.6	1268.63	3510.71
1270.23	-30.0054	1270.23	-0.72884	1270.23	755.2	1270.23	1121.57	1270.23	1198.06	1270.23	1763.35	1270.23	3541.96
1271.83	-32.9869	1271.83	-0.57266	1271.83	771.064	1271.83	1148.77	1271.83	1218.51	1271.83	1792.77	1271.83	3570.97
1273.43	-33.0665	1273.43	-0.47235	1273.43	788.865	1273.43	1176.45	1273.43	1237.94	1273.43	1823.01	1273.43	3598.99
1275.04	-33.4993	1275.04	-0.71807	1275.04	808.492	1275.04	1204.44	1275.04	1255.41	1275.04	1852.47	1275.04	3625.86
1276.64	-32.4411	1276.64	-1.21593	1276.64	828.637	1276.64	1232.4	1276.64	1273.84	1276.64	1882.39	1276.64	3651.35
1278.24	-29.7415	1278.24	-2.50646	1278.24	849.147	1278.24	1260.15	1278.24	1294.34	1278.24	1911.79	1278.24	3676.49
1279.84	-23.8476	1279.84	-3.84408	1279.84	868.958	1279.84	1287.03	1279.84	1314.32	1279.84	1941.44	1279.84	3699.54
1281.44	-16.8799	1281.44	-5.09225	1281.44	889.081	1281.44	1310.1	1281.44	1335.95	1281.44	1972.95	1281.44	3722.16
1283.04	-9.83331	1283.04	-6.00626	1283.04	908.555	1283.04	1331.04	1283.04	1361.05	1283.04	2005.43	1283.04	3744.5
1284.64	5.17095	1284.64	-5.87767	1284.64	927.92	1284.64	1352.01	1284.64	1384.4	1284.64	2037.31	1284.64	3767.66
1286.24	11.1087	1286.24	-5.04405	1286.24	947.493	1286.24	1373.18	1286.24	1408.95	1286.24	2069.07	1286.24	3791.76
1287.84	16.715	1287.84	-3.7606	1287.84	968.347	1287.84	1394.24	1287.84	1435.53	1287.84	2099.69	1287.84	3816.87
1289.44	17.5011	1289.44	-2.33829	1289.44	989.102	1289.44	1415.37	1289.44	1463.67	1289.44	2129.16	1289.44	3843.6
1291.04	17.5319	1291.04	-0.94532	1291.04	1009.95	1291.04	1436.29	1291.04	1493.8	1291.04	2157.7	1291.04	3870.38
1292.64	17.3051	1292.64	-0.17067	1292.64	1030.24	1292.64	1457.36	1292.64	1525.42	1292.64	2186.47	1292.64	3898.21
1294.23	18.0165	1294.23	0.35628	1294.23	1051.23	1294.23	1478.77	1294.23	1556.67	1294.23	2215.62	1294.23	3925.73
1295.83	18.7237	1295.83	0.63068	1295.83	1071.67	1295.83	1500.24	1295.83	1588.9	1295.83	2245.19	1295.83	3952.29
1297.43	20.0219	1297.43	0.83634	1297.43	1094.5	1297.43	1521.91	1297.43	1619.87	1297.43	2277.07	1297.43	3976.33
1299.03	20.9679	1299.03	1.33688	1299.03	1119.05	1299.03	1543.93	1299.03	1649.28	1299.03	2309.61	1299.03	3998.78
1300.62	20.8409	1300.62	2.10257	1300.62	1145.65	1300.62	1566.64	1300.62	1677.68	1300.62	2343.04	1300.62	4017.6
1302.22	20.31	1302.22	2.68814	1302.22	1173.94	1302.22	1590.78	1302.22	1705.28	1302.22	2377.72	1302.22	4036.89
1303.81	19.3726	1303.81	2.7476	1303.81	1203.48	1303.81	1617.26	1303.81	1729.65	1303.81	2413.17	1303.81	4055.44
1305.41	17.8861	1305.41	2.44949	1305.41	1228.77	1305.41	1643.86	1305.41	1753.99	1305.41	2449.73	1305.41	4074.55
1307.01	16.0582	1307.01	1.92549	1307.01	1251.71	1307.01	1665.55	1307.01	1779.7	1307.01	2487.1	1307.01	4090.75
1308.6	15.4845	1308.6	1.33973	1308.6	1272.73	1308.6	1687.73	1308.6	1807.62	1308.6	2523.76	1308.6	4105.04
1310.2	16.2311	1310.2	0.72113	1310.2	1292.34	1310.2	1711.32	1310.2	1835.74	1310.2	2556.33	1310.2	4117.18
1311.79	17.7578	1311.79	0.5592	1311.79	1306.23	1311.79	1735.01	1311.79	1862.42	1311.79	2587.18	1311.79	4127.79
1313.39	20.1122	1313.39	-0.08434	1313.39	1324.69	1313.39	1758.46	1313.39	1887.13	1313.39	2617.12	1313.39	4137.54
1314.98	22.666	1314.98	-0.6921	1314.98	1342.01	1314.98	1781.42	1314.98	1913.51	1314.98	2644.94	1314.98	4149.98
1316.57	24.7968	1316.57	-1.21082	1316.57	1358.96	1316.57	1803.56	1316.57	1939.21	1316.57	2670.54	1316.57	4164.97
1318.17	27.5956	1318.17	-1.47073	1318.17	1375.76	1318.17	1825.08	1318.17	1964.06	1318.17	2693.18	1318.17	4180.86
1319.76	29.8562	1319.76	-1.36587	1319.76	1393.87	1319.76	1845.43	1319.76	1987.75	1319.76	2713.91	1319.76	4197.06
1321.35	32.5914	1321.35	-0.72453	1321.35	1409.13	1321.35	1864.32	1321.35	2009.42	1321.35	2733.87	1321.35	4211.82
1322.95	34.4467	1322.95	-0.00914	1322.95	1424.23	1322.95	1883.27	1322.95	2033.4	1322.95	2755.91	1322.95	4227.21
1324.54	36.6092	1324.54	0.35573	1324.54	1439.17	1324.54	1901.85	1324.54	2055.94	1324.54	2777.27	1324.54	4242.45
1326.13	39.6069	1326.13	0.06939	1326.13	1460.24	1326.13	1919.23	1326.13	2076.14	1326.13	2797.56	1326.13	4259.29
1327.72	44.257	1327.72	-0.11006	1327.72	1474.76	1327.72	1935.29	1327.72	2093.45	1327.72	2815.93	1327.72	4275.92
1329.31	47.9853	1329.31	0.75237	1329.31	1486.75	1329.31	1949.36	1329.31	2106.36	1329.31	2832.91	1329.31	4291.32
1330.9	51.7877	1330.9	1.41597	1330.9	1496.55	1330.9	1960.28	1330.9	2118.08	1330.9	2848.34	1330.9	4300.03
1332.5	54.5658	1332.5	1.70137	1332.5	1505.39	1332.5	1969.08	1332.5	2126.82	1332.5	2862.5	1332.5	4308.61
1334.09	58.1851	1334.09	1.68184	1334.09	1509.98	1334.09	1975.96	1334.09	2133.06	1334.09	2875.08	1334.09	4316.03
1335.68	61.2677	1335.68	1.54469	1335.68	1515.55	1335.68	1980.71	1335.68	2137.37	1335.68	2885.47	1335.68	4323.75
1337.27	63.4449	1337.27	0.29007	1337.27	1519.19	1337.27	1983.09	1337.27	2140.96	1337.27	2893.46	1337.27	4328.36
1338.86	67.2193	1338.86	-0.96063	1338.86	1519.02	1338.86	1984.07	1338.86	2144.4	1338.86	2898.98	1338.86	4331.36
1340.45	70.7792	1340.45	-2.03037	1340.45	1521.23	1340.45	1984.57	1340.45	2142.86	1340.45	2901.68	1340.45	4332.69
1342.03	73.0081	1342.03	-2.23938	1342.03	1518.18	1342.03	1986.26	1342.03	2140.16	1342.03	2898.16	1342.03	4332.55
1343.62	75.3844	1343.62	-2.30061	1343.62	1511.77	1343.62	1987.74	1343.62	2137.16	1343.62	2892.68	1343.62	4331.32
1345.21	77.2777	1345.21	-1.94357	1345.21	1503.47	1345.21	1987.05	1345.21	2132.44	1345.21	2887.68	1345.21	4328.48
1346.8	78.5605	1346.8	-1.13586	1346.8	1493.62	1346.8	1981.76	1346.8	2126	1346.8	2881.56	1346.8	4325.69
1348.39	80.9347	1348.39	0.29623	1348.39	1483.08	1348.39	1973.26	1348.39	2117.34	1348.39	2874.9	1348.39	4324.64
1349.97	84.1534	1349.97	2.20472	1349.97	1471.51	1349.97	1963.09	1349.97	2107.2	1349.97	2866.19	1349.97	4324.87
1351.56	88.8902	1351.56	4.43499	1351.56	1459.28	1351.56	1951.32	1351.56	2095.09	1351.56	2855.97	1351.56	4324.84
1353.15	92.7392	1353.15	5.29852	1353.15	1446.32	1353.15	1938.45	1353.15	2082.43	1353.15	2844.11	1353.15	4325.96
1354.73	96.2041	1354.73	5.27623	1354.73	1432.69	1354.73	1924.82	1354.73	2072.59	1354.73	2832.08	1354.73	4327.76
1356.32	99.6329	1356.32	4.43212	1356.32	1417.15	1356.32	1910.45	1356.32	2062.38	1356.32	2820.71	1356.32	4331.27
1357.91	103.592	1357.91	4.27436	1357.91	1398.9	1357.91	1895.21	1357.91	2051.37	1357.91	2808.5	1357.91	4336.35
1359.49	107.99	1359.49	4.32337	1359.49	1379.39	1359.49	1879.69	1359.49	2039.05	1359.49	2794.94	1359.49	4342.91
1361.08	109.418	1361.08	4.00245	1361.08	1357.21	1361.08	1862.85	1361.08	2030.57	1361.08	2779.3	1361.08	4349.86
1362.66	111.01	1362.66	1.64357	1362.66	1340.11	1362.66	1845.13	1362.66	2022.55	1362.66	2760.35	1362.66	4357.74
1364.25	111.691	1364.25	-0.45121	1364.25	1324.89	1364.25	1826.88	1364.25	2013.16	1364.25	2737.75	1364.25	4365.55
1365.83	113.224	1365.83	-1.67707	1365.83	1311.6	1365.83	1808.23	1365.83	1999.97	1365.83	2711.42	1365.83	4378.46
1367.41	114.043	1367.41	-2.80987	1367.41	1294.35	1367.41	1789.21	1367.41	1988.34	1367.41	2680.11	1367.41	4383.33
1369	115.426	1369	-4.5074	1369	1274.34	1369	1770.14	1369	1972.3	1369	2656.65	1369	4382.18
1370.58	117.593	1370.58	-6.23906	1370.58	1250.74	1370.58	1750.73	1370.58	1954.5	1370.58	2632.94	1370.58	4381.84
1372.17	118.323	1372.17	-7.5573	1372.17	1228.18	1372.17	1732.45	1372.17	1936.82	1372.17	2599.74	1372.17	4381.1
1373.75	118.665	1373.75	-8.36635	1373.75	1205.15	1373.75	1713.97	1373.75	1922.99	1373.75	2579.16	1373.75	4379.43
1375.33	120.745	1375.33	-8.55038	1375.33	1182.87	1375.33	1695.41	1375.33	1908.01	1375.33	2569.36	1375.33	4376.05
1376.91	122.69	1376.91	-7.61174	1376.91	1165.45	1376.91	1675.6	1376.91	1893.57	1376.91	2555.78	1376.91	4372.38
1378.49	123.852	1378.49	-6.10531	1378.49	1150.93	1378.49	1655.79	1378.49	1881.51	1378.49	2536.82	1378.49	4367.67
1380.08	127.828	1380.08	-4.20252	1380.08	1135.92	1380.08	1636.25	1380.08	1870.19	1380.08	2517.88	1380.08	4363.03
1381.66	132.415	1381.66	-2.16997	1381.66	1121.79	1381.66	1618.76	1381.66	1858.89	1381.66	2505.04	1381.66	4356.93
1383.24	136.996	1383.24	-0.36246	1383.24	1108.1	1383.24	1601.61	1383.24	1848.21	1383.24	2494.43	1383.24	4350.57
1384.82	140.489	1384.82	1.50022	1384.82	1094.69	1384.82	1585.35	1384.82	1838.39	1384.82	2481.7	1384.82	4344.43
1386.4	143.571	1386.4	3.86484	1386.4	1081.13	1386.4	1570.09	1386.4	1829.1	1386.4	2469.51	1386.4	4338.48
1387.98	145.085	1387.98	5.23761	1387.98	1066.84	1387.98	1556.09	1387.98	1821.04	1387.98	2455.16	1387.98	4334.46
1389.56	146.746	1389.56	6.09095	1389.56	1051.23	1389.56	1543.47	1389.56	1810.38	1389.56	2441.05	1389.56	4331
1391.14	147.05	1391.14	6.13815	1391.14	1033.94	1391.14	1531.84	1391.14	1800.15	1391.14	2427.7	1391.14	4328.86
1392.72	147.054	1392.72	5.56212	1392.72	1020.21	1392.72	1522.1	1392.72	1788.99	1392.72	2414.75	1392.72	4326.71
1394.3	148.895	1394.3	4.33142	1394.3	1004.3	1394.3	1513.58	1394.3	1777.62	1394.3	2405.51	1394.3	4324.86
1395.88	150.737	1395.88	2.35058	1395.88	992.658	1395.88	1505.84	1395.88	1765.8	1395.88	2395.43	1395.88	4323.4
1397.45	153.868	1397.45	-0.28262	1397.45	981.968	1397.45	1497	1397.45	1753.89	1397.45	2385.37	1397.45	4322.04
1399.03	158.623	1399.03	-4.09361	1399.03	971.655	1399.03	1488.25	1399.03	1742.43	1399.03	2375.31	1399.03	4320.75
1400.61	162.684	1400.61	-4.95632	1400.61	961.669	1400.61	1479.46	1400.61	1731.78	1400.61	2365.25	1400.61	4319.9
1402.19	165.709	1402.19	-5.04286	1402.19	952.05	1402.19	1471.02	1402.19	1718.9	1402.19	2355.21	1402.19	4319.16
1403.76	167.745	1403.76	-2.85283	1403.76	943.081	1403.76	1462.75	1403.76	1708.33	1403.76	2345.18	1403.76	4318.52
1405.34	168.538	1405.34	-0.72735	1405.34	934.981	1405.34	1457.19	1405.34	1699.87	1405.34	2335.16	1405.34	4317.78
1406.92	169.72	1406.92	1.71666	1406.92	927.641	1406.92	1447.77	1406.92	1688.59	1406.92	2325.13	1406.92	4317.2
1408.49	169.861	1408.49	4.07775	1408.49	921.552	1408.49	1442.42	1408.49	1679.37	1408.49	2315.12	1408.49	4316.6
1410.07	170.261	1410.07	6.49358	1410.07	914.867	1410.07	1431.76	1410.07	1672.9	1410.07	2305.13	1410.07	4315.83
1411.64	171.492	1411.64	8.75644	1411.64	908.893	1411.64	1428.05	1411.64	1668.03	1411.64	2295.14	1411.64	4314.96
1413.22	170.549	1413.22	10.9	1413.22	902.808	1413.22	1417.2	1413.22	1663.38	1413.22	2285.16	1413.22	4313.14
1414.8	171.201	1414.8	12.8824	1414.8	896.613	1414.8	1410.75	1414.8	1660.13	1414.8	2275.17	1414.8	4311.78
1416.37	170.36	1416.37	14.2885	1416.37	889.293	1416.37	1401	1416.37	1657.57	1416.37	2265.21	1416.37	4309.99
1417.94	167.332	1417.94	15.3713	1417.94	881.582	1417.94	1384.69	1417.94	1653.15	1417.94	2253.78	1417.94	4307.92
1419.52	163.072	1419.52	9.25577	1419.52	872.871	1419.52	1380.08	1419.52	1649.6	1419.52	2247.55	1419.52	4305.26
1421.09	158.837	1421.09	7.02565	1421.09	864.828	1421.09	1376	1421.09	1648.76	1421.09	2241.85	1421.09	4302.1
1422.67	156.83	1422.67	5.3342	1422.67	858.902	1422.67	1375.11	1422.67	1650.28	1422.67	2236.53	1422.67	4298.04
1424.24	154.303	1424.24	4.47683	1424.24	853.79	1424.24	1370.82	1424.24	1651.82	1424.24	2231.29	1424.24	4293.22
1425.81	155.14	1425.81	4.13534	1425.81	849.154	1425.81	1368.72	1425.81	1653.68	1425.81	2226.85	1425.81	4285.89
1427.38	156.81	1427.38	3.75185	1427.38	844.939	1427.38	1366.06	1427.38	1656.9	1427.38	2220.88	1427.38	4276.88
1428.96	158.986	1428.96	3.22858	1428.96	841.185	1428.96	1363.15	1428.96	1658.5	1428.96	2215.22	1428.96	4267.2
1430.53	161.113	1430.53	2.74829	1430.53	837.652	1430.53	1360.25	1430.53	1658.98	1430.53	2209.46	1430.53	4256.01
1432.1	164.285	1432.1	2.02128	1432.1	834.526	1432.1	1358.67	1432.1	1659.08	1432.1	2204.05	1432.1	4243.99
1433.67	167.578	1433.67	0.72542	1433.67	831.729	1433.67	1350.84	1433.67	1657.7	1433.67	2199.22	1433.67	4232.26
1435.24	172.603	1435.24	0.80454	1435.24	829.26	1435.24	1342.73	1435.24	1657.94	1435.24	2195.35	1435.24	4220.76
1436.81	175.957	1436.81	-0.18337	1436.81	826.872	1436.81	1335.51	1436.81	1656.91	1436.81	2192.28	1436.81	4209.93
1438.38	179.232	1438.38	-1.42073	1438.38	824.796	1438.38	1329.3	1438.38	1655.6	1438.38	2189.59	1438.38	4200.32
1439.95	181.557	1439.95	-2.73902	1439.95	824.657	1439.95	1324.67	1439.95	1653.21	1439.95	2187.18	1439.95	4192.17
1441.52	182.346	1441.52	-3.92468	1441.52	825.152	1441.52	1320.66	1441.52	1649.82	1441.52	2186.53	1441.52	4183.77
1443.09	183.699	1443.09	-5.0724	1443.09	825.811	1443.09	1317.24	1443.09	1645.4	1443.09	2188.02	1443.09	4176.39
1444.66	181.751	1444.66	-6.13174	1444.66	825.808	1444.66	1314.64	1444.66	1639.41	1444.66	2189.69	1444.66	4170.1
1446.23	182.279	1446.23	-6.95889	1446.23	825.39	1446.23	1311.81	1446.23	1632.53	1446.23	2189.2	1446.23	4164.2
1447.8	182.818	1447.8	-7.47579	1447.8	824.314	1447.8	1308.99	1447.8	1625.74	1447.8	2190.22	1447.8	4158.78
1449.37	182.339	1449.37	-7.76673	1449.37	823.66	1449.37	1306.65	1449.37	1620.97	1449.37	2171.94	1449.37	4153.21
1450.94	182.926	1450.94	-7.89132	1450.94	824.041	1450.94	1305.52	1450.94	1618.45	1450.94	2172.37	1450.94	4148.16
1452.51	183.862	1452.51	-7.73509	1452.51	824.957	1452.51	1305.12	1452.51	1617.64	1452.51	2174.4	1452.51	4142.94
1454.07	188.122	1454.07	-7.55852	1454.07	826.002	1454.07	1304.84	1454.07	1615.94	1454.07	2178.04	1454.07	4137.22
1455.64	188.74	1455.64	-7.07156	1455.64	827.423	1455.64	1304.68	1455.64	1615.05	1455.64	2173.51	1455.64	4131.43
1457.21	188.782	1457.21	-6.45657	1457.21	828.971	1457.21	1304.68	1457.21	1616.17	1457.21	2174.77	1457.21	4124.76
1458.77	185.696	1458.77	-5.66534	1458.77	830.586	1458.77	1304.48	1458.77	1618.43	1458.77	2161.26	1458.77	4117.28
1460.34	184.25	1460.34	-3.50757	1460.34	832.026	1460.34	1303.41	1460.34	1622.49	1460.34	2146.75	1460.34	4108.94
1461.9	184.882	1461.9	-0.38815	1461.9	833.877	1461.9	1302.07	1461.9	1626.96	1461.9	2134.52	1461.9	4099.13
1463.47	185.617	1463.47	1.62125	1463.47	835.074	1463.47	1300.66	1463.47	1628.76	1463.47	2127.81	1463.47	4088.19
1465.04	186.468	1465.04	3.25231	1465.04	835.714	1465.04	1299.37	1465.04	1630.48	1465.04	2124.32	1465.04	4077.19
1466.6	186.858	1466.6	4.74446	1466.6	835.926	1466.6	1299.25	1466.6	1632.72	1466.6	2127.05	1466.6	4065.78
1468.17	187.059	1468.17	5.43518	1468.17	836.809	1468.17	1301.28	1468.17	1635.33	1468.17	2130.89	1468.17	4056.83
1469.73	188.311	1469.73	5.76799	1469.73	837.249	1469.73	1299.55	1469.73	1637.53	1469.73	2131.23	1469.73	4051.97
1471.3	189.765	1471.3	5.84627	1471.3	837.406	1471.3	1295.21	1471.3	1639.68	1471.3	2128.12	1471.3	4050.94
1472.86	191.622	1472.86	5.73692	1472.86	835.813	1472.86	1286.45	1472.86	1642.09	1472.86	2126.08	1472.86	4052.3
1474.42	195.142	1474.42	5.51385	1474.42	834.798	1474.42	1281.9	1474.42	1644.9	1474.42	2124.18	1474.42	4055.36
1475.99	198.129	1475.99	5.21681	1475.99	834.692	1475.99	1277.85	1475.99	1649.37	1475.99	2123.2	1475.99	4060.33
1477.55	201.538	1477.55	5.28979	1477.55	835.16	1477.55	1275.93	1477.55	1654.84	1477.55	2122.45	1477.55	4066.58
1479.11	204.896	1479.11	5.00296	1479.11	836.326	1479.11	1277.42	1479.11	1660.62	1479.11	2123.68	1479.11	4073.39
1480.67	207.566	1480.67	4.57026	1480.67	838.237	1480.67	1282.42	1480.67	1665.68	1480.67	2125.85	1480.67	4080.5
1482.24	209.929	1482.24	4.21064	1482.24	840.946	1482.24	1295.35	1482.24	1670.58	1482.24	2129.06	1482.24	4087.74
1483.8	212.235	1483.8	3.15508	1483.8	844.595	1483.8	1303.34	1483.8	1675.73	1483.8	2133.15	1483.8	4094.18
1485.36	213.903	1485.36	2.17364	1485.36	850.204	1485.36	1310	1485.36	1680.58	1485.36	2138.05	1485.36	4100.28
1486.92	214.393	1486.92	0.98529	1486.92	855.325	1486.92	1318.23	1486.92	1685.67	1486.92	2143.79	1486.92	4105.54
1488.48	213.396	1488.48	0.48374	1488.48	858.291	1488.48	1327.64	1488.48	1693.46	1488.48	2150.2	1488.48	4104.77
1490.04	212.659	1490.04	1.21453	1490.04	861.222	1490.04	1336.88	1490.04	1701.6	1490.04	2157.05	1490.04	4101.69
1491.6	213.096	1491.6	2.07745	1491.6	864.713	1491.6	1337.64	1491.6	1710.06	1491.6	2164.62	1491.6	4095.31
1493.16	213.623	1493.16	2.98847	1493.16	870.961	1493.16	1339.59	1493.16	1718.57	1493.16	2172.71	1493.16	4085.91
1494.72	213.096	1494.72	3.71444	1494.72	877.641	1494.72	1336.04	1494.72	1726.75	1494.72	2181.47	1494.72	4076.53
1496.28	213.016	1496.28	4.17882	1496.28	884.675	1496.28	1340.45	1496.28	1734.83	1496.28	2190.83	1496.28	4068.57
1497.84	211.929	1497.84	3.972	1497.84	892.415	1497.84	1345.72	1497.84	1741.66	1497.84	2200.92	1497.84	4063.52
1499.4	212.707	1499.4	3.67365	1499.4	901.317	1499.4	1350.6	1499.4	1752.09	1499.4	2211.61	1499.4	4059.61
1500.96	212.482	1500.96	2.98874	1500.96	910.743	1500.96	1353.83	1500.96	1760.45	1500.96	2222.98	1500.96	4058.19
1502.52	212.232	1502.52	2.10168	1502.52	922.095	1502.52	1360.55	1502.52	1769.57	1502.52	2234.97	1502.52	4058.5
1504.07	210.889	1504.07	1.04428	1504.07	932.176	1504.07	1370.48	1504.07	1779.86	1504.07	2247.44	1504.07	4060.44
1505.63	209.007	1505.63	-0.65967	1505.63	943.625	1505.63	1383.51	1505.63	1791.13	1505.63	2260.34	1505.63	4063.28
1507.19	206.797	1507.19	-2.45838	1507.19	954.932	1507.19	1402.71	1507.19	1803.78	1507.19	2273.46	1507.19	4066.78
1508.75	203.888	1508.75	-4.67057	1508.75	964.577	1508.75	1410.14	1508.75	1817.5	1508.75	2287.04	1508.75	4069.85
1510.3	200.889	1510.3	-6.86866	1510.3	973.581	1510.3	1417.82	1510.3	1832.51	1510.3	2300.74	1510.3	4072.69
1511.86	199.514	1511.86	-8.96265	1511.86	982.028	1511.86	1426.56	1511.86	1848.18	1511.86	2314.45	1511.86	4075.25
1513.42	198.861	1513.42	-9.83501	1513.42	991.118	1513.42	1436.32	1513.42	1867.49	1513.42	2327.02	1513.42	4076.99
1514.97	197.798	1514.97	-10.2174	1514.97	1001.13	1514.97	1447.58	1514.97	1886.02	1514.97	2340.06	1514.97	4077.2
1516.53	196.56	1516.53	-9.5089	1516.53	1012.43	1516.53	1459.81	1516.53	1907.03	1516.53	2352.83	1516.53	4076.37
1518.08	194.439	1518.08	-7.97615	1518.08	1024.87	1518.08	1472.77	1518.08	1927.14	1518.08	2364.79	1518.08	4075.87
1519.64	193.873	1519.64	-6.3814	1519.64	1038.21	1519.64	1487.06	1519.64	1947.2	1519.64	2376.43	1519.64	4073.63
1521.19	193.879	1521.19	-4.96755	1521.19	1053.18	1521.19	1510.79	1521.19	1966.42	1521.19	2388.01	1521.19	4069.4
1522.75	194	1522.75	-4.37967	1522.75	1069.44	1522.75	1528.29	1522.75	1985.29	1522.75	2400.05	1522.75	4056.36
1524.3	192.495	1524.3	-4.13931	1524.3	1087.1	1524.3	1546.48	1524.3	2004.8	1524.3	2412.86	1524.3	4052.3
1525.85	190.29	1525.85	-3.8426	1525.85	1104.84	1525.85	1565.8	1525.85	2025.14	1525.85	2426.65	1525.85	4052.18
1527.41	189.585	1527.41	-3.63156	1527.41	1123.35	1527.41	1585.64	1527.41	2043.61	1527.41	2442.55	1527.41	4054.58
1528.96	189.644	1528.96	-3.3833	1528.96	1142.95	1528.96	1604.47	1528.96	2061.21	1528.96	2458.76	1528.96	4059.37
1530.51	189.832	1530.51	-3.06121	1530.51	1163.72	1530.51	1623.46	1530.51	2083.14	1530.51	2476.12	1530.51	4063.67
1532.07	189.089	1532.07	-2.70979	1532.07	1186.6	1532.07	1646.45	1532.07	2107.68	1532.07	2494.86	1532.07	4066.94
1533.62	190.608	1533.62	-2.92999	1533.62	1210.55	1533.62	1670.81	1533.62	2135.98	1533.62	2515.56	1533.62	4068.24
1535.17	192.355	1535.17	-3.40544	1535.17	1235.46	1535.17	1695.87	1535.17	2165.51	1535.17	2537.76	1535.17	4067.2
1536.72	193.381	1536.72	-2.3312	1536.72	1260.57	1536.72	1721.24	1536.72	2193.48	1536.72	2561.9	1536.72	4063.95
1538.27	195.1	1538.27	-0.1065	1538.27	1286.81	1538.27	1747.53	1538.27	2222.42	1538.27	2588.89	1538.27	4058.23
1539.83	196.486	1539.83	1.94379	1539.83	1313.73	1539.83	1775.12	1539.83	2252.91	1539.83	2616.61	1539.83	4050.08
1541.38	198.692	1541.38	4.03859	1541.38	1341.17	1541.38	1804.23	1541.38	2284.81	1541.38	2646.32	1541.38	4039.63
1542.93	202.528	1542.93	5.90942	1542.93	1368.14	1542.93	1834.12	1542.93	2315.47	1542.93	2676.57	1542.93	4027.15
1544.48	204.905	1544.48	8.04033	1544.48	1394.95	1544.48	1862.43	1544.48	2348.95	1544.48	2705.6	1544.48	4011.57
1546.03	207.322	1546.03	9.93603	1546.03	1421.2	1546.03	1888.18	1546.03	2380.19	1546.03	2731.66	1546.03	3992.9
1547.58	207.798	1547.58	11.7988	1547.58	1446.67	1547.58	1910.08	1547.58	2411.05	1547.58	2754.14	1547.58	3970.48
1549.13	206.651	1549.13	13.2052	1549.13	1470.68	1549.13	1930.24	1549.13	2437.17	1549.13	2774.43	1549.13	3939.67
1550.68	205.306	1550.68	13.8237	1550.68	1492.92	1550.68	1948.62	1550.68	2460.31	1550.68	2790.7	1550.68	3906.65
1552.23	203.962	1552.23	12.0632	1552.23	1513.04	1552.23	1966.2	1552.23	2480.37	1552.23	2804.68	1552.23	3874.93
1553.77	200.878	1553.77	9.32549	1553.77	1530.92	1553.77	1982.5	1553.77	2497.57	1553.77	2817.17	1553.77	3842.66
1555.32	196.572	1555.32	7.34144	1555.32	1546.48	1555.32	1997.93	1555.32	2512.56	1555.32	2827.73	1555.32	3810.09
1556.87	192.593	1556.87	6.65913	1556.87	1558.73	1556.87	2013.07	1556.87	2524.68	1556.87	2837.81	1556.87	3777
1558.42	187.943	1558.42	5.28093	1558.42	1568.52	1558.42	2028.98	1558.42	2531.59	1558.42	2846.98	1558.42	3743.74
1559.96	184.237	1559.96	4.08875	1559.96	1576.46	1559.96	2043.42	1559.96	2537.19	1559.96	2855	1559.96	3710.25
1561.51	183.861	1561.51	2.61698	1561.51	1583.17	1561.51	2055.89	1561.51	2542.82	1561.51	2861.58	1561.51	3675.76
1563.06	183.556	1563.06	1.70916	1563.06	1587.95	1563.06	2064.99	1563.06	2546.41	1563.06	2866.59	1563.06	3640.73
1564.6	185.51	1564.6	0.96553	1564.6	1590.79	1564.6	2071.6	1564.6	2546.59	1564.6	2869.4	1564.6	3605.42
1566.15	191.311	1566.15	1.05781	1566.15	1591.55	1566.15	2076.39	1566.15	2544.11	1566.15	2868.95	1566.15	3569.34
1567.7	192.083	1567.7	1.85965	1567.7	1591.05	1567.7	2078.87	1567.7	2539.41	1567.7	2866.16	1567.7	3535.42
1569.24	193.372	1569.24	2.88598	1569.24	1589.59	1569.24	2077.93	1569.24	2531.84	1569.24	2860.09	1569.24	3495.89
1570.79	194.765	1570.79	4.08906	1570.79	1586.46	1570.79	2072.78	1570.79	2525.97	1570.79	2850.81	1570.79	3445.07
1572.33	195.213	1572.33	5.19944	1572.33	1580.65	1572.33	2061.71	1572.33	2511.44	1572.33	2838.07	1572.33	3389.44
1573.88	195.35	1573.88	5.85558	1573.88	1571.44	1573.88	2046.14	1573.88	2493.68	1573.88	2820.51	1573.88	3327.42
1575.42	195.429	1575.42	6.12852	1575.42	1558.16	1575.42	2026.01	1575.42	2472.56	1575.42	2791.79	1575.42	3260.07
1576.96	195.66	1576.96	5.29769	1576.96	1540.91	1576.96	2002.26	1576.96	2448.46	1576.96	2756.68	1576.96	3187.84
1578.51	195.726	1578.51	3.72913	1578.51	1518.74	1578.51	1975.11	1578.51	2419.65	1578.51	2713.94	1578.51	3109.92
1580.05	194.561	1580.05	2.21512	1580.05	1493.16	1580.05	1945.44	1580.05	2384.39	1580.05	2666.8	1580.05	3031.65
1581.6	193.392	1581.6	0.48265	1581.6	1464.9	1581.6	1913.2	1581.6	2345.16	1581.6	2616.45	1581.6	2954.36
1583.14	192.255	1583.14	-0.98557	1583.14	1432.83	1583.14	1878.27	1583.14	2303.7	1583.14	2563.35	1583.14	2879.07
1584.68	190.969	1584.68	-1.67498	1584.68	1398.18	1584.68	1841.07	1584.68	2258.69	1584.68	2506.49	1584.68	2806.44
1586.22	189.058	1586.22	-2.45833	1586.22	1361.9	1586.22	1802.33	1586.22	2211.04	1586.22	2445.94	1586.22	2740.47
1587.77	187.308	1587.77	-3.45695	1587.77	1323.07	1587.77	1762.05	1587.77	2160.04	1587.77	2381.88	1587.77	2670.22
1589.31	186.084	1589.31	-4.74335	1589.31	1281.47	1589.31	1720.61	1589.31	2108.51	1589.31	2314.23	1589.31	2600.43
1590.85	185.069	1590.85	-6.1363	1590.85	1239.92	1590.85	1677.86	1590.85	2057.72	1590.85	2244.55	1590.85	2542.28
1592.39	183.615	1592.39	-8.06968	1592.39	1197.87	1592.39	1634.01	1592.39	2007.38	1592.39	2180.86	1592.39	2472.2
1593.93	183.403	1593.93	-7.26742	1593.93	1154.47	1593.93	1589.1	1593.93	1957.17	1593.93	2128.74	1593.93	2402.09
1595.47	183.283	1595.47	-4.53465	1595.47	1111.22	1595.47	1543.37	1595.47	1907.67	1595.47	2062.56	1595.47	2333.38
1597.01	184.78	1597.01	-1.35027	1597.01	1068.91	1597.01	1496.4	1597.01	1854.7	1597.01	1994.84	1597.01	2265.56
1598.55	184.765	1598.55	1.14914	1598.55	1027.65	1598.55	1449.89	1598.55	1793.21	1598.55	1924.81	1598.55	2198.62
1600.09	185.824	1600.09	2.50573	1600.09	986.193	1600.09	1398.59	1600.09	1735.56	1600.09	1853.49	1600.09	2132.54
1601.63	186.962	1601.63	3.2246	1601.63	943.808	1601.63	1344.93	1601.63	1677.98	1601.63	1780.49	1601.63	2067.26
1603.17	188.609	1603.17	3.26726	1603.17	900.507	1603.17	1289.88	1603.17	1623.17	1603.17	1707.84	1603.17	2001.48
1604.71	190.702	1604.71	3.02527	1604.71	856.352	1604.71	1234.53	1604.71	1568.8	1604.71	1636.65	1604.71	1935.82
1606.25	193.134	1606.25	2.91976	1606.25	811.204	1606.25	1177.51	1606.25	1513.87	1606.25	1569.44	1606.25	1871.04
1607.79	195.359	1607.79	4.54093	1607.79	765.514	1607.79	1119.21	1607.79	1458.26	1607.79	1505.86	1607.79	1807.01
1609.32	196.908	1609.32	-7.24213	1609.32	719.434	1609.32	1062.03	1609.32	1401.8	1609.32	1444.3	1609.32	1744.37
1610.86	196.301	1610.86	-14.9066	1610.86	674.679	1610.86	1007.41	1610.86	1344.67	1610.86	1374.47	1610.86	1683.03
1612.4	196.84	1612.4	-17.3566	1612.4	631.236	1612.4	957.8	1612.4	1285.81	1612.4	1312.51	1612.4	1624.15
1613.94	197.868	1613.94	-14.8136	1613.94	589.391	1613.94	910.43	1613.94	1228.2	1613.94	1253.08	1613.94	1566.79
1615.47	199.418	1615.47	-4.69448	1615.47	548.886	1615.47	865.109	1615.47	1172.4	1615.47	1195.98	1615.47	1510.28
1617.01	200.445	1617.01	14.0324	1617.01	509.52	1617.01	821.291	1617.01	1118.74	1617.01	1140.83	1617.01	1455.05
1618.55	201.219	1618.55	18.9239	1618.55	471.383	1618.55	777.999	1618.55	1067.22	1618.55	1087.51	1618.55	1400.77
1620.08	201.973	1620.08	21.0074	1620.08	435.401	1620.08	735.323	1620.08	1017.85	1620.08	1036.6	1620.08	1347.44
1621.62	201.947	1621.62	17.9281	1621.62	403.405	1621.62	692.7	1621.62	970.977	1621.62	987.406	1621.62	1295.11
1623.15	201.492	1623.15	12.2782	1623.15	376.519	1623.15	651.687	1623.15	926.454	1623.15	940.935	1623.15	1244.2
1624.69	201.225	1624.69	7.42258	1624.69	348.632	1624.69	615.217	1624.69	893.309	1624.69	896.939	1624.69	1185.8
1626.22	199.424	1626.22	3.2804	1626.22	324.7	1626.22	583.024	1626.22	854.091	1626.22	854.962	1626.22	1144.5
1627.76	197.686	1627.76	1.17102	1627.76	301.342	1627.76	553.352	1627.76	816.412	1627.76	814.965	1627.76	1106.68
1629.29	195.916	1629.29	-0.29681	1629.29	281.111	1629.29	525.337	1629.29	780.877	1629.29	776.789	1629.29	1071.91
1630.83	194.108	1630.83	-1.17823	1630.83	261.707	1630.83	497.897	1630.83	747.122	1630.83	740.442	1630.83	1040.51
1632.36	193.618	1632.36	-2.34689	1632.36	242.65	1632.36	471.657	1632.36	714.509	1632.36	705.32	1632.36	1012.57
1633.89	191.761	1633.89	-1.37046	1633.89	224.175	1633.89	446.081	1633.89	682.863	1633.89	671.048	1633.89	989.693
1635.43	190.053	1635.43	-0.20117	1635.43	206.192	1635.43	420.799	1635.43	651.62	1635.43	637.819	1635.43	967.442
1636.96	188.142	1636.96	0.95289	1636.96	189.173	1636.96	396.228	1636.96	621.421	1636.96	606.424	1636.96	940.567
1638.49	187.313	1638.49	1.90809	1638.49	173.288	1638.49	371.341	1638.49	591.705	1638.49	576.345	1638.49	912.404
1640.02	186.653	1640.02	2.53348	1640.02	157.168	1640.02	340.844	1640.02	562.741	1640.02	547.873	1640.02	883.649
1641.56	184.848	1641.56	2.83317	1641.56	141.709	1641.56	315.641	1641.56	534.333	1641.56	520.958	1641.56	853.472
1643.09	184.191	1643.09	2.63079	1643.09	126.64	1643.09	292.09	1643.09	505.402	1643.09	495.869	1643.09	823.014
1644.62	182.262	1644.62	2.35783	1644.62	112.472	1644.62	269.99	1644.62	476.963	1644.62	472.252	1644.62	790.536
1646.15	180.128	1646.15	1.86301	1646.15	99.4829	1646.15	249.161	1646.15	451.431	1646.15	450.444	1646.15	765.573
1647.68	178.441	1647.68	0.79592	1647.68	87.1625	1647.68	229.093	1647.68	428.589	1647.68	429.947	1647.68	746.727
1649.21	176.615	1649.21	-0.51403	1649.21	75.7786	1649.21	210.53	1649.21	407.46	1649.21	411.194	1649.21	726.949
1650.74	174.884	1650.74	-1.42198	1650.74	65.1669	1650.74	193.174	1650.74	387.627	1650.74	395.469	1650.74	707.553
1652.27	173.447	1652.27	-2.12927	1652.27	55.7155	1652.27	177.177	1652.27	368.223	1652.27	382.969	1652.27	688.178
1653.8	171.944	1653.8	-2.24044	1653.8	46.6718	1653.8	163.321	1653.8	350.725	1653.8	371.92	1653.8	669.384
1655.33	172.254	1655.33	-1.15804	1655.33	38.3761	1655.33	151.468	1655.33	334.608	1655.33	361.785	1655.33	651.123
1656.86	172.844	1656.86	-0.4376	1656.86	30.9318	1656.86	142.505	1656.86	319.365	1656.86	351.567	1656.86	633.794
1658.39	174.401	1658.39	0.36752	1658.39	24.2882	1658.39	134.239	1658.39	304.622	1658.39	341.118	1658.39	616.81
1659.91	176.234	1659.91	1.12905	1659.91	18.4872	1659.91	126.548	1659.91	289.521	1659.91	330.822	1659.91	600.448
1661.44	177.925	1661.44	1.87598	1661.44	13.4876	1661.44	119.543	1661.44	274.688	1661.44	320.531	1661.44	584.728
1662.97	180.662	1662.97	2.44594	1662.97	9.25613	1662.97	111.436	1662.97	260.492	1662.97	308.873	1662.97	569.606
1664.5	182.632	1664.5	2.94619	1664.5	5.87109	1664.5	103.128	1664.5	246.253	1664.5	295.835	1664.5	555.337
1666.02	184.384	1666.02	3.25648	1666.02	3.33703	1666.02	94.3281	1666.02	232.033	1666.02	286.287	1666.02	541.597
1667.55	186.519	1667.55	3.38852	1667.55	1.49439	1667.55	85.4781	1667.55	217.15	1667.55	276.942	1667.55	528.943
1669.08	187.779	1669.08	3.35654	1669.08	0.62103	1669.08	76.7382	1669.08	202.112	1669.08	267.998	1669.08	516.87
1670.61	188.669	1670.61	3.21097	1670.61	0.39489	1670.61	68.4524	1670.61	186.91	1670.61	258.486	1670.61	505.716
1672.13	186.285	1672.13	2.79175	1672.13	0.55285	1672.13	60.923	1672.13	171.631	1672.13	249.26	1672.13	494.983
1673.66	186.738	1673.66	2.31322	1673.66	-0.37056	1673.66	54.1796	1673.66	156.539	1673.66	240.418	1673.66	484.852
1675.18	186.088	1675.18	1.74113	1675.18	-1.54888	1675.18	48.3901	1675.18	141.975	1675.18	232.062	1675.18	476.51
1676.71	184.985	1676.71	1.27092	1676.71	-3.23045	1676.71	43.4616	1676.71	128.495	1676.71	224.333	1676.71	468.892
1678.23	183.748	1678.23	-0.26042	1678.23	-6.16862	1678.23	39.8908	1678.23	116.317	1678.23	217.362	1678.23	461.483
1679.76	181.743	1679.76	-1.79758	1679.76	-9.09724	1679.76	37.5522	1679.76	104.043	1679.76	211.473	1679.76	454.157
1681.28	179.604	1681.28	-3.37713	1681.28	-10.8936	1681.28	35.842	1681.28	91.3914	1681.28	206.714	1681.28	446.372
1682.81	178.697	1682.81	-4.86555	1682.81	-12.2815	1682.81	34.5804	1682.81	80.38	1682.81	202.991	1682.81	434.932
1684.33	178.163	1684.33	-6.07308	1684.33	-13.3062	1684.33	33.1621	1684.33	69.7483	1684.33	199.363	1684.33	423.981
1685.85	177.081	1685.85	-6.49221	1685.85	-13.5649	1685.85	31.6119	1685.85	59.3176	1685.85	196.077	1685.85	412.548
1687.38	176.498	1687.38	-6.88361	1687.38	-13.247	1687.38	29.7271	1687.38	48.8042	1687.38	193.178	1687.38	400.981
1688.9	176.141	1688.9	-6.36487	1688.9	-12.4248	1688.9	27.2673	1688.9	42.6128	1688.9	190.741	1688.9	390.052
1690.42	175.856	1690.42	-5.12721	1690.42	-10.8402	1690.42	24.1513	1690.42	39.979	1690.42	189.277	1690.42	381.218
1691.94	176.072	1691.94	-3.71644	1691.94	-9.1341	1691.94	20.2191	1691.94	37.6896	1691.94	188.074	1691.94	374.613
1693.47	176.929	1693.47	-1.92061	1693.47	-7.56473	1693.47	16.3351	1693.47	35.6878	1693.47	187.931	1693.47	373.018
1694.99	176.996	1694.99	0.20369	1694.99	-6.54372	1694.99	11.6303	1694.99	33.9364	1694.99	188.52	1694.99	374.171
1696.51	177.369	1696.51	2.35222	1696.51	-5.29471	1696.51	7.0969	1696.51	32.3758	1696.51	189.474	1696.51	371.524
1698.03	177.874	1698.03	4.20379	1698.03	-4.08031	1698.03	2.96001	1698.03	31.1986	1698.03	190.438	1698.03	369.025
1699.55	177.23	1699.55	5.77964	1699.55	-2.85753	1699.55	-0.43042	1699.55	30.2572	1699.55	191.153	1699.55	366.813
1701.07	177.272	1701.07	6.9301	1701.07	-3.98578	1701.07	-2.41626	1701.07	29.6532	1701.07	191.456	1701.07	367.201
1702.59	176.761	1702.59	7.6947	1702.59	-3.18487	1702.59	-3.06	1702.59	29.2604	1702.59	191.144	1702.59	368.157
1704.11	175.82	1704.11	7.75999	1704.11	-1.86689	1704.11	-2.15917	1704.11	29.0661	1704.11	190.138	1704.11	369.275
1705.63	174.344	1705.63	7.06323	1705.63	-0.08914	1705.63	-0.67147	1705.63	29.0926	1705.63	188.388	1705.63	370.814
1707.15	174.031	1707.15	6.12162	1707.15	1.73788	1707.15	1.98478	1707.15	29.4179	1707.15	186.821	1707.15	370.164
1708.67	173.185	1708.67	4.85977	1708.67	4.27138	1708.67	4.8736	1708.67	29.8826	1708.67	184.805	1708.67	367.809
1710.19	172.278	1710.19	3.26954	1710.19	7.25467	1710.19	7.77495	1710.19	30.4017	1710.19	182.958	1710.19	365.179
1711.71	171.833	1711.71	1.48095	1711.71	9.90644	1711.71	9.84702	1711.71	31.3864	1711.71	181.106	1711.71	362.918
1713.23	171.075	1713.23	-0.47366	1713.23	11.5194	1713.23	11.4439	1713.23	32.6655	1713.23	179.527	1713.23	361.074
1714.75	170.095	1714.75	-2.76334	1714.75	12.6486	1714.75	12.6481	1714.75	33.6629	1714.75	178.173	1714.75	361.661
1716.26	168.47	1716.26	-4.86423	1716.26	13.4197	1716.26	13.0359	1716.26	34.5461	1716.26	177.425	1716.26	361.485
1717.78	167.047	1717.78	-6.77144	1717.78	13.2227	1717.78	12.8291	1717.78	35.4289	1717.78	178.498	1717.78	362.384
1719.3	166.792	1719.3	-8.30998	1719.3	12.3518	1719.3	12.1405	1719.3	35.768	1719.3	180.636	1719.3	364.606
1720.82	166.289	1720.82	-8.80834	1720.82	12.7057	1720.82	11.107	1720.82	36.3964	1720.82	182.695	1720.82	368.167
1722.33	167.055	1722.33	-8.51143	1722.33	13.1739	1722.33	9.86456	1722.33	37.0092	1722.33	184.765	1722.33	373.451
1723.85	167.053	1723.85	-7.50534	1723.85	13.3917	1723.85	8.53103	1723.85	37.7607	1723.85	185.828	1723.85	380.374
1725.36	166.321	1725.36	-6.06354	1725.36	11.8876	1725.36	7.51126	1725.36	38.4111	1725.36	186.756	1725.36	389.002
1726.88	164.554	1726.88	-4.29702	1726.88	13.5861	1726.88	7.25564	1726.88	39.2737	1726.88	187.598	1726.88	399.095
1728.4	163.513	1728.4	-2.22038	1728.4	15.5354	1728.4	7.23048	1728.4	40.0595	1728.4	188.088	1728.4	411.425
1729.91	163.338	1729.91	0.03346	1729.91	17.9748	1729.91	7.63102	1729.91	40.6471	1729.91	188.478	1729.91	425.833
1731.42	163.125	1731.42	2.43236	1731.42	20.6017	1731.42	8.70556	1731.42	41.4205	1731.42	188.972	1731.42	441.544
1732.94	162.747	1732.94	5.20979	1732.94	23.4358	1732.94	10.5498	1732.94	42.5588	1732.94	189.751	1732.94	458.254
1734.45	162.357	1734.45	8.17238	1734.45	26.5799	1734.45	13.1407	1734.45	46.0096	1734.45	191.028	1734.45	470.141
1735.97	162.224	1735.97	11.361	1735.97	29.4588	1735.97	16.6575	1735.97	49.9181	1735.97	193.727	1735.97	477.816
1737.48	161.403	1737.48	14.5861	1737.48	32.3681	1737.48	21.7246	1737.48	52.2116	1737.48	196.982	1737.48	484.098
1739	160.408	1739	17.844	1739	35.3541	1739	27.7363	1739	53.3113	1739	200.775	1739	488.392
1740.51	159.749	1740.51	20.9281	1740.51	38.678	1740.51	28.9464	1740.51	53.3618	1740.51	205.024	1740.51	502.355
1742.02	159.563	1742.02	23.6452	1742.02	42.2082	1742.02	24.5123	1742.02	54.2415	1742.02	210.134	1742.02	516.611
1743.53	158.662	1743.53	26.1701	1743.53	46.5801	1743.53	22.7794	1743.53	54.5046	1743.53	215.754	1743.53	531.373
1745.05	158.352	1745.05	28.4918	1745.05	50.9227	1745.05	22.482	1745.05	53.944	1745.05	222.472	1745.05	550.322
1746.56	158.217	1746.56	30.4526	1746.56	55.1408	1746.56	23.3557	1746.56	52.7442	1746.56	229.436	1746.56	562.609
1748.07	159.2	1748.07	31.9796	1748.07	58.8629	1748.07	25.0635	1748.07	51.6313	1748.07	236.444	1748.07	570.891
1749.58	159.797	1749.58	33.2774	1749.58	62.3302	1749.58	27.6854	1749.58	51.6236	1749.58	241.943	1749.58	575.512
1751.09	159.065	1751.09	34.2028	1751.09	65.0838	1751.09	31.0017	1751.09	52.1748	1751.09	243.499	1751.09	578.513
1752.61	157.46	1752.61	34.5648	1752.61	67.3221	1752.61	36.1719	1752.61	51.04	1752.61	246.343	1752.61	567.678
1754.12	156.122	1754.12	34.0972	1754.12	69.127	1754.12	40.7717	1754.12	49.5291	1754.12	248.351	1754.12	560.913
1755.63	154.399	1755.63	33.0345	1755.63	70.6762	1755.63	44.7584	1755.63	47.5529	1755.63	249.784	1755.63	551.639
1757.14	151.485	1757.14	31.0899	1757.14	71.859	1757.14	46.7754	1757.14	46.0879	1757.14	249.81	1757.14	545.077
1758.65	148.159	1758.65	28.4348	1758.65	73.0494	1758.65	48.3524	1758.65	44.5805	1758.65	248.181	1758.65	541.419
1760.15	145.587	1760.15	25.1181	1760.15	73.7971	1760.15	48.8949	1760.15	43.9556	1760.15	245.273	1760.15	535.052
1761.67	141.68	1761.67	21.6122	1761.67	73.2783	1761.67	49.0883	1761.67	46.5411	1761.67	240.124	1761.67	527.985
1763.17	135.696	1763.17	17.4474	1763.17	72.6282	1763.17	48.2125	1763.17	48.5984	1763.17	234.229	1763.17	520.069
1764.68	131.055	1764.68	13.3265	1764.68	73.1886	1764.68	47.3048	1764.68	49.8233	1764.68	227.772	1764.68	511.71
1766.19	126.113	1766.19	9.46551	1766.19	74.402	1766.19	46.2742	1766.19	50.2168	1766.19	220.89	1766.19	502.696
1767.7	121.364	1767.7	6.08168	1767.7	76.4259	1767.7	45.6207	1767.7	49.3004	1767.7	214.149	1767.7	493.664
1769.21	116.959	1769.21	3.79943	1769.21	79.6477	1769.21	45.6174	1769.21	50.7126	1769.21	208.426	1769.21	484.695
1770.72	111.758	1770.72	2.28671	1770.72	83.6707	1770.72	46.069	1770.72	52.6434	1770.72	203.145	1770.72	472.635
1772.22	106.127	1772.22	1.39526	1772.22	87.9222	1772.22	47.0722	1772.22	54.246	1772.22	198.409	1772.22	460.301
1773.73	99.9579	1773.73	0.94104	1773.73	92.1972	1773.73	48.7267	1773.73	55.5757	1773.73	194.277	1773.73	448.234
1775.24	94.8227	1775.24	1.0098	1775.24	96.0185	1775.24	50.7666	1775.24	57.0854	1775.24	190.934	1775.24	436.963
1776.74	89.9491	1776.74	1.50157	1776.74	99.4912	1776.74	53.041	1776.74	59.1086	1776.74	188.691	1776.74	428.181
1778.25	84.4207	1778.25	2.39821	1778.25	102.547	1778.25	55.4503	1778.25	61.8463	1778.25	187.547	1778.25	419.832
1779.75	79.7907	1779.75	3.46831	1779.75	105.376	1779.75	58.0519	1779.75	65.1211	1779.75	187.32	1779.75	412.447
1781.26	75.5416	1781.26	4.26982	1781.26	107.961	1781.26	60.6121	1781.26	68.6915	1781.26	187.833	1781.26	406.262
1782.77	73.0435	1782.77	4.77536	1782.77	110.334	1782.77	63.0687	1782.77	69.7745	1782.77	188.956	1782.77	401.191
1784.27	71.0089	1784.27	4.2905	1784.27	112.524	1784.27	65.3711	1784.27	70.6842	1784.27	190.636	1784.27	397.24
1785.77	68.3078	1785.77	3.86246	1785.77	115.064	1785.77	67.5009	1785.77	71.9707	1785.77	192.324	1785.77	394.532
1787.28	66.8088	1787.28	3.3927	1787.28	116.854	1787.28	69.248	1787.28	73.4033	1787.28	193.91	1787.28	392.778
1788.78	65.4401	1788.78	2.62402	1788.78	117.995	1788.78	70.7969	1788.78	74.6492	1788.78	195.29	1788.78	391.394
1790.29	63.7809	1790.29	1.70656	1790.29	118.344	1790.29	71.9897	1790.29	76.1908	1790.29	196.503	1790.29	392.885
1791.79	60.7662	1791.79	0.70873	1791.79	118.76	1791.79	72.6244	1791.79	77.699	1791.79	197.193	1791.79	395.109
1793.29	59.2541	1793.29	-1.12797	1793.29	119.226	1793.29	73.0904	1793.29	79.0281	1793.29	197.549	1793.29	397.419
1794.8	58.9768	1794.8	-3.23439	1794.8	120.574	1794.8	73.0077	1794.8	79.1448	1794.8	197.284	1794.8	399.741
1796.3	58.7043	1796.3	-5.37818	1796.3	122.877	1796.3	73.0716	1796.3	79.1248	1796.3	196.574	1796.3	398.268
1797.8	60.0346	1797.8	-7.31329	1797.8	126.211	1797.8	73.3553	1797.8	79.1405	1797.8	195.244	1797.8	396.875
1799.3	59.8129	1799.3	-7.48159	1799.3	131.319	1799.3	74.0639	1799.3	80.6675	1799.3	193.103	1799.3	394.301
1800.81	58.9806	1800.81	-7.4798	1800.81	137.582	1800.81	75.6867	1800.81	82.2084	1800.81	189.923	1800.81	390.992
1802.31	56.5097	1802.31	-6.79773	1802.31	144.898	1802.31	79.2961	1802.31	80.4934	1802.31	184.837	1802.31	386.265
1803.81	54.4499	1803.81	-5.30637	1803.81	152.913	1803.81	83.7809	1803.81	79.1924	1803.81	178.835	1803.81	382.18
1805.31	49.502	1805.31	-2.12757	1805.31	160.156	1805.31	88.1569	1805.31	77.2259	1805.31	174.674	1805.31	387.025
1806.81	56.7841	1806.81	4.67256	1806.81	168.181	1806.81	90.8911	1806.81	75.2092	1806.81	173.424	1806.81	393.456
1808.31	52.3881	1808.31	14.4168	1808.31	165.278	1808.31	91.7447	1808.31	74.079	1808.31	176.156	1808.31	416.386

## Sheet: Figure2c
60 s					120 s					360 s					720 s					1440 s
Raman shift	Fit peak 1	Fit peak 2	Fit peak 3	Fit peak 5	Raman shift	Fit peak 1	Fit peak 2	Fit peak 4	Fit peak 5	Raman shift	Fit peak 1	Fit peak 2	Fit peak 3	Fit peak 5	Raman shift	Fit peak 1	Fit peak 2	Fit peak 3	Fit peak 5	Raman shift	Fit peak 1	Fit peak 2	Fit peak 3	Fit peak 5
1100.24	99.2867	1.25474e-50	7.58391	0.00043612	1100.24	197.966	8.38867e-42	0.35793	0.000522644	1100.24	138.437	9.28212e-39	31.6087	0.15891	1100.24	133.337	5.10426e-40	38.7957	0.00825	1100.24	85.5635	1.24823e-22	85.4754	32.8612
1105.2	103.289	4.17163e-41	13.8693	0.43527	1105.03	205.477	4.73318e-33	0.45814	0.54889	1105.05	143.834	1.1695e-30	32.8444	0.27187	1105.22	138.729	1.24539e-31	40.3562	0.01712	1104.54	88.9655	2.21755e-15	88.7533	43.4639
1114.97	111.888	1.58174e-32	14.439	0.68117	1114.45	221.515	2.90321e-25	0.72379	0.86046	1114.51	155.396	1.91867e-23	35.4865	0.73528	1115	150.317	3.65438e-24	43.704	0.066	1112.99	96.2621	2.3265e-09	95.7459	72.9091
1124.52	121.353	6.8398e-25	15.6632	1.55969	1123.67	239.017	1.93584e-18	1.09291	1.97652	1123.77	168.07	4.09869e-17	38.3743	1.80223	1124.58	163.079	1.2896e-17	47.3811	0.22204	1121.26	104.274	0.00014414	103.364	116.082
1133.86	131.782	3.37309e-18	17.0102	3.28488	1132.69	258.124	1.40322e-12	1.58305	4.17474	1132.83	181.975	1.14007e-11	41.5314	4.03531	1133.95	177.148	5.47304e-12	51.4224	0.65928	1129.35	113.079	0.52737	111.664	176.177
1142.99	143.284	1.8971e-12	18.4935	6.40747	1141.51	278.988	1.10573e-07	2.20715	8.16422	1141.69	197.241	4.1292e-07	44.9827	8.31556	1143.1	192.676	2.79342e-07	55.8665	1.7459	1137.25	122.762	0.87977	120.703	255.906
1151.91	155.981	1.21683e-07	20.1277	11.6504	1150.14	301.773	0.000947187	2.97162	14.8789	1150.35	214.011	0.00195	48.755	15.8814	1152.05	209.83	0.00171	60.7551	4.16427	1144.98	133.417	2.26002	130.541	357.106
1160.62	170.007	0.000890122	21.9287	19.866	1158.57	326.652	0.88204	3.8751	25.4234	1158.81	232.443	1.19582	52.8764	28.2946	1160.78	228.794	1.26576	66.1338	9.02865	1152.52	145.146	5.25737	141.241	480.431
1169.13	185.511	0.74258	23.9139	31.9478	1166.8	353.812	1.417	4.90815	40.9598	1167.07	252.707	1.89223	57.3762	47.3141	1169.31	249.776	2.0164	72.0518	17.947	1159.88	158.061	11.1698	152.865	625.183
1177.42	202.659	1.20049	26.1019	48.7097	1174.83	383.443	3.39035	6.0539	62.5517	1175.14	274.989	4.40305	62.2842	74.6827	1177.62	273.004	4.7503	78.5614	32.9693	1167.06	172.283	21.8475	165.476	789.322
1185.5	221.627	2.9009	28.5127	70.7561	1182.66	415.746	7.38629	7.28942	90.9939	1183	299.487	9.35706	67.6301	111.865	1185.72	298.726	10.2069	85.7178	56.3894	1174.06	187.941	39.6333	179.132	969.629
1193.37	242.612	6.36282	31.1671	98.3698	1190.3	450.921	14.7737	8.58765	126.667	1190.67	326.414	18.3059	73.443	159.791	1193.62	327.217	20.1655	93.5784	90.4156	1180.87	205.174	67.1472	193.887	1162
1201.04	265.821	12.7787	34.0867	131.445	1197.73	489.166	27.338	9.91955	169.445	1198.14	355.991	33.2152	79.7494	218.666	1201.3	358.77	36.9096	102.201	136.777	1187.51	224.124	106.929	209.785	1361.82
1208.49	291.475	23.6897	37.2933	169.476	1204.97	530.67	47.1371	11.2562	218.685	1205.41	388.449	56.2834	86.5727	287.883	1208.77	393.698	63.0279	111.644	196.365	1193.96	244.937	161.009	226.858	1564.31
1215.73	319.804	40.845	40.8079	211.605	1212.01	575.604	76.2363	12.5705	273.28	1212.47	424.017	89.6426	93.9306	366.063	1216.03	432.33	101.07	121.96	269	1200.23	267.761	230.513	245.123	1764.9
1222.76	351.041	65.9562	44.6502	256.709	1218.85	624.108	116.37	13.8387	331.778	1219.34	462.924	134.999	101.834	451.2	1223.08	475.004	153.123	133.199	353.384	1206.32	292.735	315.387	264.574	1959.5
1229.59	385.416	100.396	48.8371	303.521	1225.49	676.284	168.608	15.0412	392.532	1226.01	505.38	193.297	110.282	540.873	1229.93	522.057	220.402	145.398	447.24	1212.23	319.987	414.325	285.178	2144.66
1236.2	423.143	144.917	53.3809	350.743	1231.94	732.176	233.111	16.1629	453.855	1232.49	551.571	264.497	119.264	632.494	1236.56	573.812	302.972	158.583	547.59	1217.95	349.622	524.888	306.871	2317.71
1242.6	464.409	199.46	58.2881	397.157	1238.18	791.755	309.035	17.1936	514.16	1238.76	601.639	347.501	128.752	723.545	1242.98	630.558	399.643	172.758	651.113	1223.5	381.713	643.793	329.555	2476.77
1248.79	509.357	263.103	63.5566	441.702	1244.23	854.905	394.599	18.1273	572.062	1244.83	655.667	440.267	138.703	811.758	1249.18	692.527	508.083	187.904	754.497	1228.86	416.288	767.292	353.091	2620.72
1254.78	558.062	334.158	69.1738	483.527	1250.08	921.403	487.293	18.9617	626.45	1250.71	713.656	540.039	149.052	895.258	1255.18	759.865	625.088	203.969	854.745	1234.04	453.312	891.564	377.299	2749.09
1260.55	610.507	410.377	75.1144	522.014	1255.73	990.906	584.176	19.698	676.513	1256.38	775.504	643.672	159.715	972.62	1260.97	832.599	746.958	220.867	949.374	1239.04	492.68	1013.06	401.96	2862
1266.11	666.563	489.226	81.3385	556.773	1261.19	1062.94	682.194	20.3399	721.738	1261.86	840.982	747.96	170.59	1042.89	1266.55	910.596	869.888	238.47	1036.53	1243.85	534.193	1128.77	426.818	2960
1271.47	725.956	568.159	87.7906	587.62	1266.44	1136.89	778.468	20.8929	761.883	1267.13	909.715	849.925	181.555	1105.56	1271.92	993.526	990.325	256.61	1115.02	1248.49	577.556	1236.34	451.587	3043.99
1276.61	788.251	644.851	94.3989	614.55	1271.5	1212.03	870.51	21.3638	796.937	1272.21	981.168	947.032	192.472	1160.49	1277.07	1080.83	1105.22	275.076	1184.23	1252.94	622.363	1334.15	475.963	3115.09
1281.54	852.835	717.37	101.077	637.697	1276.36	1287.51	956.363	21.7604	827.072	1277.09	1054.64	1037.31	203.196	1207.87	1282.02	1171.7	1212.19	293.622	1244.09	1257.21	668.106	1421.3	499.635	3174.53
1286.27	918.919	784.26	107.727	657.298	1281.02	1362.38	1034.65	22.0905	852.593	1281.77	1129.26	1119.41	213.58	1248.1	1286.75	1265.04	1309.59	311.975	1294.92	1261.3	714.18	1497.48	522.3	3223.63
1290.78	985.554	844.567	114.242	673.656	1285.48	1435.65	1104.56	22.3623	873.894	1286.25	1204.04	1192.56	223.481	1281.74	1291.28	1359.55	1396.46	329.848	1337.32	1265.21	759.904	1562.88	543.681	3263.7
1295.08	1051.67	897.803	120.516	687.115	1289.74	1506.34	1165.79	22.5834	891.421	1290.53	1277.88	1256.49	232.768	1309.48	1295.59	1453.7	1472.45	346.957	1372.1	1268.93	804.559	1618.08	563.538	3295.98
1299.18	1116.11	943.882	126.446	698.031	1293.81	1573.51	1218.44	22.7612	905.638	1294.61	1349.62	1311.39	241.333	1332.01	1299.7	1545.84	1537.74	363.037	1400.15	1272.48	847.422	1663.92	581.68	3321.65
1303.06	1177.74	983.033	131.942	706.757	1297.67	1636.31	1262.94	22.9023	917.004	1298.5	1418.16	1357.73	249.091	1350.04	1303.59	1634.3	1592.89	377.863	1422.4	1275.84	887.814	1701.37	597.976	3341.78
1306.73	1235.49	1015.71	136.931	713.63	1301.34	1694.05	1299.92	23.0128	925.956	1302.18	1482.44	1396.2	255.99	1364.25	1307.28	1717.5	1638.69	391.256	1439.74	1279.02	925.142	1731.48	612.357	3357.34
1310.2	1288.45	1042.53	141.362	718.959	1304.81	1746.22	1330.16	23.0981	932.897	1305.66	1541.6	1427.64	262.006	1375.28	1310.75	1794.06	1676.13	403.102	1453.02	1282.02	958.939	1755.3	624.815	3369.18
1313.45	1335.92	1064.16	145.21	723.022	1308.08	1792.48	1354.5	23.163	938.19	1308.95	1594.95	1452.91	267.147	1383.69	1314.01	1862.91	1706.25	413.349	1463	1284.84	988.891	1773.84	635.399	3378.03
1316.5	1377.48	1081.33	148.472	726.066	1311.16	1832.74	1373.76	23.2114	942.155	1312.04	1642.07	1472.91	271.446	1390	1317.06	1923.35	1730.08	422.008	1470.34	1287.47	1014.84	1788.02	644.208	3384.52
1319.33	1412.97	1094.71	151.169	728.302	1314.03	1867.07	1388.75	23.247	945.068	1314.92	1682.77	1488.47	274.959	1394.63	1319.91	1975.07	1748.62	429.146	1475.63	1289.93	1036.81	1798.66	651.378	3389.18
1321.95	1442.47	1104.96	153.338	729.909	1316.71	1895.74	1400.22	23.2725	947.161	1317.61	1717.13	1500.37	277.759	1397.96	1322.54	2018.16	1762.81	434.876	1479.34	1292.2	1054.94	1806.48	657.074	3392.44
1324.37	1466.32	1112.66	155.032	731.036	1319.19	1919.14	1408.83	23.2903	948.629	1320.1	1745.42	1509.3	279.93	1400.29	1324.96	2053.05	1773.45	439.342	1481.88	1294.29	1069.51	1812.11	661.479	3394.67
1326.57	1485.01	1118.33	156.312	731.804	1321.47	1937.77	1415.17	23.3025	949.63	1322.39	1768.12	1515.87	281.561	1401.89	1327.17	2080.44	1781.28	442.712	1483.55	1296.2	1080.87	1816.06	664.782	3396.14
1328.57	1499.17	1122.41	157.242	732.312	1323.55	1952.19	1419.72	23.3106	950.291	1324.48	1785.8	1520.59	282.741	1402.94	1329.17	2101.2	1786.92	445.159	1484.62	1297.92	1089.45	1818.76	667.169	3397.07
1330.35	1509.49	1125.28	157.888	732.635	1325.44	1963.03	1422.92	23.3157	950.711	1326.37	1799.13	1523.91	283.559	1403.61	1330.96	2116.35	1790.88	446.857	1485.26	1299.47	1095.68	1820.54	668.82	3397.64
1331.92	1516.67	1127.23	158.312	732.83	1327.12	1970.86	1425.11	23.3188	950.966	1328.07	1808.8	1526.17	284.094	1404.02	1332.53	2126.89	1793.57	447.971	1485.63	1300.83	1100.01	1821.67	669.902	3397.97
1333.29	1521.39	1128.53	158.571	732.943	1328.61	1976.29	1426.55	23.3206	951.113	1329.56	1815.52	1527.67	284.42	1404.25	1333.9	2133.82	1795.36	448.651	1485.83	1302.01	1102.85	1822.36	670.56	3398.14
1334.44	1524.27	1129.35	158.713	733.004	1329.9	1979.84	1427.47	23.3215	951.192	1330.85	1819.92	1528.62	284.6	1404.37	1335.06	2138.05	1796.49	449.025	1485.93	1303.01	1104.58	1822.76	670.922	3398.23
1335.39	1525.85	1129.85	158.781	733.033	1330.99	1982.01	1428.02	23.322	951.231	1331.95	1822.61	1529.2	284.685	1404.44	1336.01	2140.38	1797.18	449.203	1485.98	1303.83	1105.53	1822.97	671.094	3398.27
1336.12	1526.61	1130.14	158.806	733.046	1331.88	1983.2	1428.34	23.3222	951.248	1332.84	1824.09	1529.53	284.717	1404.46	1336.74	2141.49	1797.58	449.269	1485.99	1304.47	1105.99	1823.07	671.158	3398.28
1336.65	1526.89	1130.29	158.812	733.051	1332.57	1983.76	1428.51	23.3223	951.254	1333.54	1824.79	1529.71	284.724	1404.47	1337.27	2141.9	1797.79	449.284	1486	1304.92	1106.15	1823.12	671.173	3398.28
1336.96	1526.95	1130.37	158.812	733.053	1333.07	1983.97	1428.6	23.3223	951.256	1334.04	1825.05	1529.8	284.725	1404.48	1337.59	2141.99	1797.89	449.285	1486	1305.19	1106.19	1823.14	671.174	3398.28
1337.07	1526.96	1130.4	158.812	733.053	1333.37	1984.02	1428.64	23.3223	951.256	1334.34	1825.11	1529.83	284.724	1404.48	1337.69	2142	1797.94	449.284	1486	1305.28	1106.2	1823.14	671.173	3398.28
1337.15	1526.95	1130.41	158.806	733.053	1333.47	1984.03	1428.65	23.3223	951.256	1334.44	1825.12	1529.85	284.716	1404.48	1337.77	2142	1797.95	449.271	1486	1305.37	1106.19	1823.14	671.151	3398.28
1337.39	1526.91	1130.41	158.779	733.053	1333.58	1984.02	1428.65	23.3223	951.256	1334.54	1825.11	1529.85	284.679	1404.48	1338.01	2141.94	1797.96	449.213	1486	1305.62	1106.16	1823.14	671.057	3398.28
1337.8	1526.74	1130.42	158.706	733.053	1333.91	1983.96	1428.65	23.3223	951.256	1334.86	1825.05	1529.85	284.58	1404.48	1338.42	2141.7	1797.96	449.057	1486	1306.03	1106.02	1823.14	670.805	3398.28
1338.38	1526.29	1130.42	158.554	733.053	1334.46	1983.7	1428.65	23.3223	951.256	1335.39	1824.75	1529.85	284.372	1404.48	1338.98	2141.05	1797.96	448.727	1486	1306.62	1105.64	1823.14	670.275	3398.28
1339.11	1525.33	1130.42	158.277	733.053	1335.24	1982.99	1428.65	23.3223	951.256	1336.14	1823.95	1529.85	283.995	1404.48	1339.71	2139.67	1797.96	448.13	1486	1307.36	1104.84	1823.14	669.313	3398.28
1340.01	1523.58	1130.42	157.824	733.052	1336.24	1981.5	1428.65	23.3223	951.255	1337.09	1822.27	1529.85	283.375	1404.48	1340.6	2137.17	1797.96	447.15	1485.99	1308.28	1103.39	1823.14	667.734	3398.27
1341.07	1520.71	1130.42	157.133	733.05	1337.46	1978.8	1428.65	23.3223	951.251	1338.26	1819.22	1529.85	282.43	1404.47	1341.65	2133.07	1797.96	445.655	1485.98	1309.36	1101.01	1823.14	665.326	3398.25
1342.3	1516.33	1130.41	156.14	733.043	1338.9	1974.37	1428.65	23.3223	951.242	1339.64	1814.22	1529.85	281.068	1404.46	1342.86	2126.82	1797.96	443.498	1485.95	1310.61	1097.38	1823.13	661.856	3398.19
1343.68	1510.01	1130.41	154.774	733.029	1340.56	1967.61	1428.65	23.3223	951.221	1341.23	1806.6	1529.85	279.188	1404.45	1344.23	2117.78	1797.95	440.523	1485.89	1312.02	1092.14	1823.11	657.074	3398.08
1345.24	1501.27	1130.4	152.969	733	1342.44	1957.86	1428.64	23.3222	951.178	1343.03	1795.64	1529.83	276.691	1404.41	1345.77	2105.31	1797.94	436.572	1485.78	1313.6	1084.91	1823.05	650.73	3397.86
1346.95	1489.65	1130.38	150.661	732.946	1344.55	1944.41	1428.6	23.3222	951.097	1345.05	1780.56	1529.8	273.478	1404.34	1347.46	2088.7	1797.89	431.489	1485.59	1315.35	1075.31	1822.94	642.581	3397.48
1348.83	1474.65	1130.32	147.798	732.852	1346.88	1926.56	1428.52	23.3221	950.957	1347.28	1760.62	1529.71	269.462	1404.22	1349.32	2067.28	1797.78	425.135	1485.28	1317.26	1062.95	1822.73	632.415	3396.87
1350.87	1455.83	1130.21	144.344	732.697	1349.43	1903.61	1428.34	23.322	950.727	1349.72	1735.09	1529.53	264.568	1404.03	1351.34	2040.43	1797.56	417.393	1484.79	1319.34	1047.5	1822.37	620.059	3395.9
1353.08	1432.8	1129.99	140.282	732.454	1352.2	1874.93	1428.02	23.3217	950.364	1352.37	1703.38	1529.21	258.747	1403.72	1353.52	2007.58	1797.14	408.185	1484.05	1321.58	1028.67	1821.77	605.406	3394.42
1355.45	1405.26	1129.62	135.622	732.085	1355.19	1840.02	1427.47	23.3214	949.815	1355.24	1665.06	1528.64	251.975	1403.26	1355.86	1968.32	1796.42	397.475	1482.96	1323.99	1006.25	1820.82	588.424	3392.26
1357.98	1373.03	1129	130.396	731.543	1358.4	1798.54	1426.56	23.3209	949.009	1358.32	1619.91	1527.7	244.265	1402.58	1358.37	1922.41	1795.23	385.283	1481.41	1326.57	980.171	1819.4	569.166	3389.18
1360.68	1336.06	1128.03	124.666	730.77	1361.84	1750.34	1425.12	23.3201	947.858	1361.61	1567.99	1526.23	235.663	1401.61	1361.03	1869.8	1793.37	371.681	1479.24	1329.32	950.455	1817.3	547.779	3384.88
1363.53	1294.49	1126.57	118.514	729.693	1365.5	1695.53	1422.94	23.3191	946.256	1365.11	1509.62	1523.99	226.25	1400.25	1363.86	1810.7	1790.54	356.802	1476.29	1332.23	917.281	1814.32	524.498	3379.02
1366.56	1248.6	1124.42	112.039	728.224	1369.37	1634.48	1419.75	23.3177	944.07	1368.82	1445.43	1520.72	216.141	1398.4	1366.85	1745.51	1786.4	340.824	1472.34	1335.3	880.957	1810.16	499.632	3371.17
1369.74	1198.83	1121.36	105.353	726.258	1373.47	1567.79	1415.21	23.3159	941.146	1372.75	1376.31	1516.06	205.474	1395.93	1370	1674.91	1780.5	323.97	1467.14	1338.55	841.916	1804.49	473.549	3360.84
1373.09	1145.77	1117.1	98.5666	723.671	1377.8	1496.3	1408.9	23.3134	937.301	1376.89	1303.32	1509.58	194.408	1392.66	1373.31	1599.73	1772.3	306.486	1460.4	1341.96	800.692	1796.91	446.651	3347.45
1376.6	1090.11	1111.31	91.7907	720.319	1382.34	1421.02	1400.32	23.3102	932.322	1381.24	1227.68	1500.77	183.105	1388.43	1376.78	1520.98	1761.16	288.635	1451.79	1345.53	757.884	1786.96	419.353	3330.33
1380.28	1032.62	1103.58	85.1237	716.04	1387.11	1343.07	1388.89	23.3061	925.969	1385.81	1150.64	1489.04	171.73	1383.02	1380.42	1439.75	1746.32	270.673	1440.95	1349.27	714.127	1774.1	392.054	3308.74
1384.12	974.097	1093.47	78.6505	710.646	1392.09	1263.63	1373.95	23.3009	917.971	1390.58	1073.45	1473.69	160.437	1376.18	1384.21	1357.17	1726.93	252.843	1427.46	1353.18	670.053	1757.72	365.121	3281.85
1388.12	915.314	1080.45	72.4398	703.935	1397.3	1183.86	1354.75	23.2944	908.031	1395.57	997.228	1453.96	149.362	1367.64	1388.17	1274.35	1702.03	235.363	1410.86	1357.26	626.256	1737.16	338.873	3248.73
1392.29	857.004	1063.97	66.5425	695.683	1402.73	1104.82	1330.5	23.2863	895.829	1400.77	922.967	1429.01	138.623	1357.11	1392.29	1192.32	1670.59	218.417	1390.69	1361.5	583.271	1711.7	313.575	3208.4
1396.62	799.821	1043.42	60.9936	685.654	1408.38	1027.48	1300.35	23.2763	881.027	1406.18	851.476	1397.98	128.313	1344.25	1396.57	1111.98	1631.53	202.151	1366.45	1365.9	541.555	1680.57	289.428	3159.82
1401.11	744.321	1018.19	55.8131	673.601	1414.26	952.638	1263.49	23.2641	863.281	1411.81	783.378	1359.98	118.503	1328.71	1401.01	1034.12	1583.8	186.678	1337.63	1370.48	501.474	1643.02	266.58	3101.94
1405.77	690.953	987.684	51.0086	659.277	1420.35	880.931	1219.12	23.2493	842.251	1417.65	719.107	1314.2	109.241	1310.12	1405.62	959.343	1526.42	172.071	1303.76	1375.22	463.307	1598.29	245.12	3033.69
1410.58	640.06	951.369	46.5774	642.443	1426.67	812.829	1166.63	23.2315	817.623	1423.69	658.934	1259.94	100.555	1288.08	1410.38	888.128	1458.62	158.376	1264.39	1380.12	427.246	1545.71	225.095	2954.06
1415.57	591.879	908.824	42.5094	622.882	1433.21	748.646	1105.57	23.2103	789.125	1429.96	602.979	1196.69	92.4571	1262.23	1415.31	820.79	1379.87	145.609	1219.16	1385.2	393.405	1484.72	206.509	2862.17
1420.71	546.557	859.803	38.7887	600.415	1439.97	688.558	1035.83	23.1851	756.554	1436.43	551.246	1124.28	84.9439	1232.19	1420.4	757.52	1290.12	133.766	1167.81	1390.44	361.834	1414.97	189.34	2757.3
1426.02	504.158	804.305	35.3958	574.916	1446.95	632.624	957.723	23.1554	719.805	1443.12	503.645	1042.93	78.0021	1197.63	1425.65	698.394	1189.82	122.826	1110.23	1395.84	332.525	1336.34	173.538	2638.97
1431.5	464.68	742.641	32.309	546.335	1454.16	580.806	872.039	23.1206	678.901	1450.02	460.018	953.368	71.6102	1158.25	1431.06	643.396	1080.09	112.754	1046.5	1401.41	305.431	1249.07	159.041	2507.06
1437.13	428.069	675.493	29.5056	514.718	1461.58	532.994	780.144	23.0799	634.019	1457.13	420.16	856.899	65.7409	1113.85	1436.63	592.439	962.799	103.506	976.94	1407.15	280.471	1153.78	145.774	2361.85
1442.93	394.229	603.95	26.9628	480.226	1469.23	489.024	683.983	23.0326	585.517	1464.45	383.834	755.439	60.3636	1064.33	1442.36	545.38	840.543	95.0344	902.122	1413.05	257.541	1051.56	133.655	2204.13
1448.89	363.036	529.509	24.6583	443.15	1477.1	448.696	586.03	22.978	533.952	1471.99	350.792	651.467	55.4453	1009.71	1448.26	502.036	716.58	87.2869	822.907	1419.12	236.523	943.956	122.602	2035.22
1455.02	334.346	454.032	22.5707	403.923	1485.19	411.787	489.153	22.9152	480.085	1479.73	320.779	547.914	50.9528	950.175	1454.32	462.2	594.639	80.2108	740.44	1425.36	217.292	833.002	112.532	1857.08
1461.31	308.007	379.644	20.68	363.12	1493.5	378.062	396.401	22.8432	424.869	1487.69	293.542	447.957	46.8529	886.094	1460.54	425.651	478.622	73.7536	656.137	1431.76	199.72	721.113	103.363	1672.22
1467.76	283.856	308.574	18.9673	321.448	1502.03	347.283	310.716	22.7611	369.415	1495.87	268.841	354.737	43.1137	818.03	1466.92	392.162	372.222	67.8649	571.634	1438.33	183.679	610.982	95.0177	1483.72
1474.38	261.736	242.952	17.4155	279.723	1510.79	319.217	234.613	22.6677	314.945	1504.25	246.444	271.03	39.7044	746.756	1473.46	361.504	278.514	62.4963	488.712	1445.07	169.044	505.407	87.4237	1295.12
1481.16	241.489	184.592	16.0088	238.83	1519.76	293.638	169.889	22.5621	262.711	1512.85	226.138	198.938	36.5963	673.245	1480.16	333.456	199.586	57.6021	409.192	1451.97	155.697	407.071	80.5127	1110.21
1488.1	222.964	134.787	14.7328	199.669	1528.96	270.332	117.408	22.443	213.914	1521.66	207.723	139.633	33.7623	598.655	1487.03	307.807	136.294	53.1399	334.81	1459.04	143.525	318.309	74.2213	932.88
1495.21	206.018	94.163	13.5745	163.097	1538.38	249.097	77.0319	22.3093	169.601	1530.68	191.017	93.2493	31.1776	524.284	1494.06	284.354	88.2132	49.0705	267.09	1466.27	132.425	240.882	68.4917	766.818
1502.48	190.516	62.634	13.0358	129.86	1548.02	229.747	47.7101	22.1596	130.579	1539.91	175.852	58.928	28.8192	451.518	1501.24	262.909	53.7959	45.3575	207.213	1473.67	122.299	175.819	63.2707	615.266
1509.91	176.334	39.4609	6.91128	100.532	1557.89	212.107	27.7238	21.9926	97.3457	1549.36	162.076	35.0318	27.7183	381.753	1508.59	243.295	30.7165	43.6243	155.923	1481.24	113.058	123.322	60.8357	480.758
1517.51	163.354	23.4155	4.24772	75.4661	1567.97	196.019	15.0149	21.807	70.0507	1559.01	149.553	19.4677	16.0605	316.314	1516.11	225.35	16.3092	25.24	113.473	1488.97	104.62	82.7992	33.9133	364.923
1521.37	157.281	13.0074	2.86615	54.773	1578.28	181.339	7.52533	21.6015	48.4972	1568.88	138.159	10.0442	10.4033	256.365	1519.92	216.957	7.99358	16.3349	79.6207	1492.9	100.679	52.9899	21.4604	268.368
1580.76	94.1068	6.72046	2.0613	38.3179	1588.81	167.932	3.46371	21.3747	32.1874	1578.97	127.782	4.77619	7.26469	202.826	1579.8	128.558	3.58812	11.3999	53.6899	1561.79	56.2458	32.1799	14.756	190.669
1640.16	62.1929	4.69094	1.55252	25.7526	1594.16	161.669	1.45215	21.1252	20.4021	1584.09	122.943	2.07683	5.35182	156.303	1639.68	84.4421	1.46263	8.39463	43.389	1630.67	35.6384	24.5522	10.7525	158.5
1699.55	44.0211	0.12459	1.21088	20.7743	1699.55	85.4104	0.90543	20.8517	15.9453	1699.55	59.6179	1.32088	4.10302	117.055	1699.55	59.5213	0.89815	6.43377	18.4854	1699.55	24.5253	3.77767	8.17689	116.557
				2.52107
				2.5223
				2.52352
				2.52475
				2.52598
				2.52721
				2.52844
				2.52968
				2.53091
				2.53215
				2.53339
				2.53462
				2.53586
				2.5371
				2.53835
				2.53959
				2.54083
				2.54208
				2.54332
				2.54457
				2.54582
				2.54707
				2.54832
				2.54958
				2.55083
				2.55209
				2.55334
				2.5546
				2.55586
				2.55712
				2.55838
				2.55964
				2.56091
				2.56217
				2.56344
				2.56471
				2.56598
				2.56725
				2.56852
				2.56979
				2.57107
				2.57234
				2.57362
				2.5749
				2.57617
				2.57746
				2.57874
				2.58002
				2.5813
				2.58259
				2.58388
				2.58516
				2.58645
				2.58774
				2.58904
				2.59033
				2.59162
				2.59292
				2.59422
				2.59552
				2.59682
				2.59812
				2.59942
				2.60072
				2.60203
				2.60333
				2.60464
				2.60595
				2.60726
				2.60857
				2.60988
				2.6112
				2.61251
				2.61383
				2.61515
				2.61647
				2.61779
				2.61911
				2.62043
				2.62176
				2.62309
				2.62441
				2.62574
				2.62707
				2.6284
				2.62974
				2.63107
				2.63241
				2.63374
				2.63508
				2.63642
				2.63776
				2.6391
				2.64045
				2.64179
				2.64314
				2.64449
				2.64584
				2.64719
				2.64854
				2.64989
				2.65125
				2.6526
				2.65396
				2.65532
				2.65668
				2.65804
				2.6594
				2.66077
				2.66214
				2.6635
				2.66487
				2.66624
				2.66761
				2.66899
				2.67036
				2.67174
				2.67311
				2.67449
				2.67587
				2.67725
				2.67864
				2.68002
				2.68141
				2.68279
				2.68418
				2.68557
				2.68696
				2.68836
				2.68975
				2.69115
				2.69254
				2.69394
				2.69534
				2.69674
				2.69815
				2.69955
				2.70096
				2.70237
				2.70377
				2.70519
				2.7066
				2.70801
				2.70943
				2.71084
				2.71226
				2.71368
				2.7151
				2.71652
				2.71795
				2.71937
				2.7208
				2.72223
				2.72366
				2.72509
				2.72652
				2.72795
				2.72939
				2.73083
				2.73227
				2.73371
				2.73515
				2.73659
				2.73804
				2.73948
				2.74093
				2.74238
				2.74383
				2.74528
				2.74674
				2.74819
				2.74965
				2.75111
				2.75257
				2.75403
				2.75549
				2.75696
				2.75843
				2.75989
				2.76136
				2.76283
				2.76431
				2.76578
				2.76726
				2.76873
				2.77021
				2.77169
				2.77318
				2.77466
				2.77615
				2.77763
				2.77912
				2.78061
				2.7821
				2.7836
				2.78509
				2.78659
				2.78809
				2.78959
				2.79109
				2.79259
				2.79409
				2.7956
				2.79711
				2.79862
				2.80013
				2.80164
				2.80316
				2.80467
				2.80619
				2.80771
				2.80923
				2.81075
				2.81228
				2.8138
				2.81533
				2.81686
				2.81839
				2.81992
				2.82146
				2.82299
				2.82453
				2.82607
				2.82761
				2.82915
				2.8307
				2.83224
				2.83379
				2.83534
				2.83689
				2.83845
				2.84
				2.84156
				2.84311
				2.84467
				2.84623
				2.8478
				2.84936
				2.85093
				2.8525
				2.85407
				2.85564
				2.85721
				2.85879
				2.86036
				2.86194
				2.86352
				2.8651
				2.86669
				2.86827
				2.86986
				2.87145
				2.87304
				2.87463
				2.87623
				2.87782
				2.87942
				2.88102
				2.88262
				2.88423
				2.88583
				2.88744
				2.88905
				2.89066
				2.89227
				2.89388
				2.8955
				2.89712
				2.89874
				2.90036
				2.90198
				2.90361
				2.90523
				2.90686
				2.90849
				2.91012
				2.91176
				2.91339
				2.91503
				2.91667
				2.91831
				2.91995
				2.9216
				2.92325
				2.9249
				2.92655
				2.9282
				2.92985
				2.93151
				2.93317
				2.93483
				2.93649
				2.93815
				2.93982
				2.94149
				2.94316
				2.94483
				2.9465
				2.94817
				2.94985
				2.95153
				2.95321
				2.95489
				2.95658
				2.95827
				2.95995
				2.96164
				2.96334
				2.96503
				2.96673
				2.96843
				2.97013
				2.97183
				2.97353
				2.97524
				2.97695
				2.97866
				2.98037
				2.98208
				2.9838
				2.98552
				2.98723
				2.98896
				2.99068
				2.99241
				2.99413
				2.99586
				2.9976
				2.99933
				3.00106
				3.0028
				3.00454
				3.00628
				3.00803
				3.00977
				3.01152
				3.01327
				3.01502
				3.01678
				3.01853
				3.02029
				3.02205
				3.02381
				3.02558
				3.02734
				3.02911
				3.03088
				3.03265
				3.03443
				3.03621
				3.03798
				3.03977
				3.04155
				3.04333
				3.04512
				3.04691
				3.0487
				3.05049
				3.05229
				3.05409
				3.05589
				3.05769
				3.05949
				3.0613
				3.06311
				3.06492
				3.06673
				3.06854
				3.07036
				3.07218
				3.074
				3.07582
				3.07765
				3.07948
				3.08131
				3.08314
				3.08497
				3.08681
				3.08865
				3.09049
				3.09233
				3.09418
				3.09602
				3.09787
				3.09972
				3.10158
				3.10343
				3.10529
				3.10715
				3.10902
				3.11088
				3.11275
				3.11462
				3.11649
				3.11836
				3.12024
				3.12212
				3.124
				3.12588
				3.12777
				3.12966
				3.13155
				3.13344
				3.13533
				3.13723
				3.13913
				3.14103
				3.14293
				3.14484
				3.14675
				3.14866
				3.15057
				3.15249
				3.1544
				3.15632
				3.15825
				3.16017
				3.1621
				3.16403
				3.16596
				3.16789
				3.16983
				3.17177
				3.17371
				3.17565
				3.1776
				3.17955
				3.1815
				3.18345
				3.18541
				3.18736
				3.18932
				3.19129
				3.19325
				3.19522
				3.19719
				3.19916
				3.20114
				3.20311
				3.20509
				3.20707
				3.20906
				3.21105
				3.21304
				3.21503
				3.21702
				3.21902
				3.22102
				3.22302
				3.22502
				3.22703
				3.22904
				3.23105
				3.23307
				3.23508
				3.2371
				3.23913
				3.24115
				3.24318
				3.24521
				3.24724
				3.24927
				3.25131
				3.25335
				3.25539
				3.25744
				3.25948
				3.26153
				3.26359
				3.26564
				3.2677
				3.26976
				3.27182
				3.27389
				3.27596
				3.27803
				3.2801
				3.28218
				3.28426
				3.28634
				3.28842
				3.29051
				3.2926
				3.29469
				3.29678
				3.29888
				3.30098
				3.30308
				3.30519
				3.3073
				3.30941
				3.31152
				3.31364
				3.31575
				3.31788
				3.32
				3.32213
				3.32426
				3.32639
				3.32852
				3.33066
				3.3328
				3.33495
				3.33709
				3.33924
				3.34139
				3.34355
				3.3457
				3.34786
				3.35003
				3.35219
				3.35436
				3.35653
				3.3587
				3.36088
				3.36306
				3.36524
				3.36743
				3.36962
				3.37181
				3.374
				3.3762
				3.3784
				3.3806
				3.3828
				3.38501
				3.38722
				3.38944
				3.39165
				3.39387
				3.3961
				3.39832
				3.40055
				3.40278
				3.40502
				3.40725
				3.40949
				3.41174
				3.41398
				3.41623
				3.41848
				3.42074
				3.423
				3.42526
				3.42752
				3.42979
				3.43206
				3.43433
				3.43661
				3.43889
				3.44117
				3.44345
				3.44574
				3.44803
				3.45033
				3.45262
				3.45492
				3.45723
				3.45953
				3.46184
				3.46415
				3.46647
				3.46879
				3.47111
				3.47344
				3.47576
				3.4781
				3.48043
				3.48277
				3.48511
				3.48745
				3.4898
				3.49215
				3.4945
				3.49686
				3.49922
				3.50158
				3.50395
				3.50631
				3.50869
				3.51106
				3.51344
				3.51582
				3.51821
				3.5206
				3.52299
				3.52538
				3.52778
				3.53018
				3.53259
				3.535
				3.53741
				3.53982
				3.54224
				3.54466
				3.54709
				3.54951
				3.55194
				3.55438
				3.55682
				3.55926
				3.5617
				3.56415
				3.5666
				3.56906
				3.57151
				3.57398
				3.57644
				3.57891
				3.58138
				3.58386
				3.58633
				3.58882
				3.5913
				3.59379
				3.59628
				3.59878
				3.60128
				3.60378
				3.60629
				3.6088
				3.61131
				3.61383
				3.61635
				3.61887
				3.6214
				3.62393
				3.62646
				3.629
				3.63154
				3.63409
				3.63663
				3.63919
				3.64174
				3.6443
				3.64686
				3.64943
				3.652
				3.65457
				3.65715
				3.65973
				3.66232
				3.6649
				3.6675
				3.67009
				3.67269
				3.67529
				3.6779
				3.68051
				3.68312
				3.68574
				3.68836
				3.69099
				3.69362
				3.69625
				3.69889
				3.70153
				3.70417
				3.70682
				3.70947
				3.71213
				3.71478
				3.71745
				3.72011
				3.72279
				3.72546
				3.72814
				3.73082
				3.73351
				3.7362
				3.73889
				3.74159
				3.74429
				3.74699
				3.7497
				3.75242
				3.75513
				3.75785
				3.76058
				3.76331
				3.76604
				3.76878
				3.77152
				3.77426
				3.77701
				3.77977
				3.78252
				3.78528
				3.78805
				3.79082
				3.79359
				3.79637
				3.79915
				3.80194
				3.80472
				3.80752
				3.81032
				3.81312
				3.81592
				3.81873
				3.82155
				3.82437
				3.82719
				3.83001
				3.83285
				3.83568
				3.83852
				3.84136
				3.84421
				3.84706
				3.84992
				3.85278
				3.85564
				3.85851
				3.86138
				3.86426
				3.86714
				3.87003
				3.87292
				3.87581
				3.87871
				3.88162
				3.88452
				3.88744
				3.89035
				3.89327
				3.8962
				3.89913
				3.90206
				3.905
				3.90794
				3.91089
				3.91384
				3.9168
				3.91976
				3.92272
				3.92569
				3.92867
				3.93164
				3.93463
				3.93762
				3.94061
				3.9436
				3.94661
				3.94961
				3.95262
				3.95564
				3.95866
				3.96168
				3.96471
				3.96774
				3.97078
				3.97382
				3.97687
				3.97992
				3.98298
				3.98604
				3.98911
				3.99218
				3.99525
				3.99833
				4.00142
				4.00451
				4.0076
				4.0107
				4.01381
				4.01692
				4.02003
				4.02315
				4.02627
				4.0294
				4.03253
				4.03567
				4.03882
				4.04196
				4.04512
				4.04827
				4.05144
				4.0546
				4.05778
				4.06096
				4.06414
				4.06733
				4.07052
				4.07372
				4.07692
				4.08013
				4.08334
				4.08656
				4.08978
				4.09301
				4.09624
				4.09948
				4.10272
				4.10597
				4.10922
				4.11248
				4.11575
				4.11901
				4.12229
				4.12557
				4.12885
				4.13214
				4.13544
				4.13874
				4.14204
				4.14536
				4.14867
				4.15199
				4.15532
				4.15865
				4.16199
				4.16533
				4.16868
				4.17204
				4.17539
				4.17876
				4.18213
				4.1855
				4.18889
				4.19227
				4.19566
				4.19906
				4.20246
				4.20587
				4.20929
				4.2127
				4.21613
				4.21956
				4.223
				4.22644
				4.22989
				4.23334
				4.2368
				4.24026
				4.24373
				4.24721
				4.25069
				4.25418
				4.25767
				4.26117
				4.26467
				4.26818
				4.2717
				4.27522
				4.27875
				4.28228
				4.28582
				4.28936
				4.29291
				4.29647
				4.30003
				4.3036
				4.30718
				4.31076
				4.31434
				4.31793
				4.32153
				4.32514
				4.32875
				4.33236
				4.33599
				4.33961
				4.34325
				4.34689
				4.35054
				4.35419
				4.35785
				4.36151
				4.36518
				4.36886
				4.37255
				4.37624
				4.37993
				4.38363
				4.38734
				4.39106
				4.39478
				4.39851
				4.40224
				4.40598
				4.40973
				4.41348
				4.41724
				4.42101
				4.42478
				4.42856
				4.43234
				4.43613
				4.43993
				4.44374
				4.44755
				4.45136
				4.45519
				4.45902
				4.46286
				4.4667
				4.47055
				4.47441
				4.47827
				4.48214
				4.48602
				4.4899
				4.4938
				4.49769
				4.5016
				4.50551
				4.50943
				4.51335
				4.51728
				4.52122
				4.52517
				4.52912
				4.53308
				4.53704
				4.54102
				4.545
				4.54898
				4.55298
				4.55698
				4.56098
				4.565
				4.56902
				4.57305
				4.57709
				4.58113
				4.58518
				4.58924
				4.5933
				4.59738
				4.60145
				4.60554
				4.60964
				4.61374
				4.61784
				4.62196
				4.62608
				4.63021
				4.63435
				4.6385
				4.64265
				4.64681
				4.65098
				4.65515
				4.65933
				4.66352
				4.66772
				4.67193
				4.67614
				4.68036
				4.68459
				4.68882
				4.69307
				4.69732
				4.70158
				4.70584
				4.71012
				4.7144
				4.71869
				4.72299
				4.72729
				4.73161
				4.73593
				4.74026
				4.74459
				4.74894
				4.75329
				4.75765
				4.76202
				4.7664
				4.77078
				4.77517
				4.77958
				4.78398
				4.7884
				4.79283
				4.79726
				4.8017
				4.80615
				4.81061
				4.81508
				4.81955
				4.82404
				4.82853
				4.83303
				4.83754
				4.84205
				4.84658
				4.85111
				4.85566
				4.86021
				4.86477
				4.86933
				4.87391
				4.87849
				4.88309
				4.88769
				4.8923
				4.89692
				4.90155
				4.90619
				4.91083
				4.91549
				4.92015
				4.92482
				4.92951
				4.9342
				4.93889
				4.9436
				4.94832
				4.95305
				4.95778
				4.96253
				4.96728
				4.97204
				4.97681
				4.98159
				4.98638
				4.99118
				4.99599
				5.00081
				5.00564
				5.01047
				5.01532
				5.02017
				5.02504
				5.02991
				5.0348
				5.03969
				5.04459
				5.0495
				5.05442
				5.05936
				5.0643
				5.06925
				5.07421
				5.07918
				5.08416
				5.08915
				5.09415
				5.09915
				5.10417
				5.1092
				5.11424
				5.11929
				5.12435
				5.12942
				5.13449
				5.13958
				5.14468
				5.14979
				5.15491
				5.16004
				5.16518
				5.17033
				5.17549
				5.18066
				5.18584
				5.19103
				5.19623
				5.20144
				5.20667
				5.2119
				5.21714
				5.2224
				5.22766
				5.23294
				5.23822
				5.24352
				5.24883
				5.25414
				5.25947
				5.26481
				5.27016
				5.27552
				5.2809
				5.28628
				5.29167
				5.29708
				5.30249
				5.30792
				5.31336
				5.31881
				5.32427
				5.32974
				5.33523
				5.34072
				5.34623
				5.35174
				5.35727
				5.36281
				5.36836
				5.37393
				5.3795
				5.38509
				5.39069
				5.3963
				5.40192
				5.40755
				5.41319
				5.41885
				5.42452
				5.4302
				5.43589
				5.44159
				5.44731
				5.45304
				5.45878
				5.46453
				5.47029
				5.47607
				5.48186
				5.48766
				5.49347
				5.4993
				5.50514
				5.51099
				5.51685
				5.52273
				5.52861
				5.53451
				5.54043
				5.54635
				5.55229
				5.55824
				5.56421
				5.57018
				5.57617
				5.58217
				5.58819
				5.59422
				5.60026
				5.60631
				5.61238
				5.61846
				5.62455
				5.63066
				5.63678
				5.64292
				5.64906
				5.65522
				5.6614
				5.66758
				5.67379
				5.68
				5.68623
				5.69247
				5.69872
				5.70499
				5.71128
				5.71757
				5.72388
				5.73021
				5.73655
				5.7429
				5.74927
				5.75565
				5.76204
				5.76845
				5.77488
				5.78132
				5.78777
				5.79423
				5.80072
				5.80721
				5.81372
				5.82025
				5.82679
				5.83334
				5.83991
				5.84649
				5.85309
				5.85971
				5.86633
				5.87298
				5.87964
				5.88631
				5.893
				5.8997
				5.90642
				5.91316
				5.91991
				5.92667
				5.93345
				5.94025
				5.94706
				5.95389
				5.96074
				5.96759
				5.97447
				5.98136
				5.98827
				5.99519
				6.00213
				6.00908
				6.01606
				6.02304
				6.03005
				6.03707
				6.0441
				6.05115
				6.05822
				6.06531
				6.07241
				6.07953
				6.08667
				6.09382
				6.10099
				6.10817
				6.11538
				6.1226
				6.12983
				6.13709
				6.14436
				6.15165
				6.15895
				6.16628
				6.17362
				6.18098
				6.18835
				6.19575
				6.20316
				6.21059
				6.21803
				6.2255
				6.23298
				6.24048
				6.248
				6.25554
				6.26309
				6.27066
				6.27826
				6.28587
				6.29349
				6.30114
				6.30881
				6.31649
				6.32419
				6.33192
				6.33966
				6.34742
				6.3552
				6.36299
				6.37081
				6.37865
				6.3865
				6.39438
				6.40227
				6.41018
				6.41812
				6.42607
				6.43404
				6.44204
				6.45005
				6.45808
				6.46613
				6.47421
				6.4823
				6.49041
				6.49855
				6.5067
				6.51487
				6.52307
				6.53128
				6.53952
				6.54778
				6.55606
				6.56435
				6.57267
				6.58101
				6.58938
				6.59776
				6.60617
				6.61459
				6.62304
				6.63151
				6.64
				6.64851
				6.65705
				6.6656
				6.67418
				6.68278
				6.69141
				6.70005
				6.70872
				6.71741
				6.72612
				6.73486
				6.74361
				6.7524
				6.7612
				6.77003
				6.77888
				6.78775
				6.79664
				6.80556
				6.81451
				6.82347
				6.83246
				6.84148
				6.85051
				6.85958
				6.86866
				6.87777
				6.88691
				6.89606
				6.90525
				6.91445
				6.92368
				6.93294
				6.94222
				6.95153
				6.96086
				6.97021
				6.9796
				6.989
				6.99843
				7.00789
				7.01737
				7.02688
				7.03642
				7.04598
				7.05556
				7.06518
				7.07482
				7.08448
				7.09417
				7.10389
				7.11363
				7.12341
				7.1332
				7.14303
				7.15288
				7.16276
				7.17267
				7.1826
				7.19257
				7.20256
				7.21257
				7.22262
				7.23269
				7.24279
				7.25292
				7.26308
				7.27327
				7.28348
				7.29373
				7.304
				7.3143
				7.32463
				7.33499
				7.34538
				7.3558
				7.36625
				7.37673
				7.38724
				7.39777
				7.40834
				7.41894
				7.42957
				7.44023
				7.45092
				7.46164
				7.47239
				7.48317
				7.49399
				7.50483
				7.51571
				7.52662
				7.53756
				7.54853
				7.55953
				7.57057
				7.58164
				7.59274
				7.60387
				7.61504
				7.62623
				7.63747
				7.64873
				7.66003
				7.67136
				7.68273
				7.69412
				7.70556
				7.71702
				7.72852
				7.74006
				7.75163
				7.76323
				7.77487
				7.78655
				7.79826
				7.81
				7.82178
				7.83359
				7.84545
				7.85733
				7.86926
				7.88122
				7.89321
				7.90524
				7.91731
				7.92942
				7.94156
				7.95374
				7.96596
				7.97821
				7.99051
				8.00284
				8.01521
				8.02762
				8.04006
				8.05255
				8.06507
				8.07763
				8.09023
				8.10287
				8.11555
				8.12828
				8.14104
				8.15384
				8.16668
				8.17956
				8.19248
				8.20544
				8.21845
				8.23149
				8.24458
				8.25771
				8.27088
				8.28409
				8.29734
				8.31064
				8.32398
				8.33736
				8.35079
				8.36426
				8.37777
				8.39133
				8.40493
				8.41857
				8.43226
				8.44599
				8.45977
				8.47359
				8.48746
				8.50138
				8.51534
				8.52934
				8.54339
				8.55749
				8.57164
				8.58583
				8.60007
				8.61435
				8.62868
				8.64307
				8.6575
				8.67197
				8.6865
				8.70107
				8.7157
				8.73037
				8.74509
				8.75986
				8.77469
				8.78956
				8.80448
				8.81946
				8.83448
				8.84956
				8.86468
				8.87986
				8.89509
				8.91038
				8.92571
				8.9411
				8.95655
				8.97204
				8.98759
				9.00319
				9.01885
				9.03456
				9.05033
				9.06615
				9.08203
				9.09796
				9.11395
				9.13
				9.1461
				9.16226
				9.17848
				9.19475
				9.21108
				9.22747
				9.24392
				9.26043
				9.27699
				9.29362
				9.3103
				9.32705
				9.34386
				9.36072
				9.37765
				9.39464
				9.41169
				9.4288
				9.44597
				9.46321
				9.48051
				9.49787
				9.5153
				9.53279
				9.55035
				9.56797
				9.58566
				9.60341
				9.62122
				9.63911
				9.65706
				9.67507
				9.69316
				9.71131
				9.72953
				9.74782
				9.76618
				9.7846
				9.8031
				9.82167
				9.8403
				9.85901
				9.87779
				9.89664
				9.91556
				9.93456
				9.95363
				9.97277
				9.99198
				10.0113
				10.0306
				10.0501
				10.0696
				10.0892
				10.1088
				10.1286
				10.1484
				10.1683
				10.1883
				10.2083
				10.2285
				10.2487
				10.269
				10.2894
				10.3098
				10.3304
				10.351
				10.3717
				10.3925
				10.4133
				10.4343
				10.4553
				10.4764
				10.4977
				10.5189
				10.5403
				10.5618
				10.5833
				10.605
				10.6267
				10.6485
				10.6705
				10.6925
				10.7145
				10.7367
				10.759
				10.7814
				10.8038
				10.8264
				10.849
				10.8718
				10.8946
				10.9176
				10.9406
				10.9637
				10.9869
				11.0103
				11.0337
				11.0572
				11.0809
				11.1046
				11.1284
				11.1523
				11.1764
				11.2005
				11.2248
				11.2491
				11.2736
				11.2981
				11.3228
				11.3476
				11.3725
				11.3974
				11.4226
				11.4478
				11.4731
				11.4985
				11.5241
				11.5498
				11.5755
				11.6014
				11.6274
				11.6536
				11.6798
				11.7062
				11.7327
				11.7593
				11.786
				11.8128
				11.8398
				11.8669
				11.8941
				11.9215
				11.9489
				11.9765
				12.0043
				12.0321
				12.0601
				12.0882
				12.1164
				12.1448
				12.1733
				12.202
				12.2308
				12.2597
				12.2887
				12.3179
				12.3472
				12.3767
				12.4063
				12.4361
				12.466
				12.496
				12.5262
				12.5565
				12.587
				12.6176
				12.6484
				12.6793
				12.7104
				12.7416
				12.773
				12.8045
				12.8362
				12.8681
				12.9001
				12.9323
				12.9646
				12.9971
				13.0297
				13.0626
				13.0956
				13.1287
				13.162
				13.1955
				13.2292
				13.263
				13.297
				13.3312
				13.3656
				13.4001
				13.4348
				13.4697
				13.5048
				13.5401
				13.5755
				13.6111
				13.6469
				13.683
				13.7192
				13.7555
				13.7921
				13.8289
				13.8659
				13.9031
				13.9404
				13.978
				14.0158
				14.0538
				14.092
				14.1304
				14.169
				14.2078
				14.2468
				14.2861
				14.3255
				14.3652
				14.4051
				14.4452
				14.4856
				14.5262
				14.567
				14.608
				14.6493
				14.6908
				14.7325
				14.7745
				14.8167
				14.8591
				14.9018
				14.9448
				14.988
				15.0314
				15.0751
				15.1191
				15.1633
				15.2077
				15.2525
				15.2975
				15.3427
				15.3882
				15.434
				15.4801
				15.5265
				15.5731
				15.62
				15.6672
				15.7147
				15.7624
				15.8105
				15.8588
				15.9075
				15.9564
				16.0057
				16.0552
				16.1051
				16.1553
				16.2057
				16.2566
				16.3077
				16.3591
				16.4109
				16.463
				16.5154
				16.5682
				16.6213
				16.6747
				16.7285
				16.7827
				16.8371
				16.892
				16.9472
				17.0028

## Sheet: Figure2d
564 cm-1		700 cm-1		832 cm-1
t / s	Relative intensity	t / s	Relative intensity	t / s	Relative intensity
0	1.00005	0	1	0	1
30	0.78659	30	0.77953	30	0.64513
60	0.02747	60	0.89571	60	0.78773
120	0.01741	120	0.76752	120	0.75079
360	0.01943	360	0.71849	360	0.7503
720	0.0318	720	1.22154	720	0.90104
1440	0.0748	1440	1.93327	1440	0.98903

## Sheet: Figure2e
FWHMg		FWHMd		Id/Ig
t / s	Rel. Intensity	t / s	Rel. Intensity	t / s	Rel. Intensity
60	1	60	1	60	1
120	1.09805	120	1.24326	120	1.02397
360	1.13414	360	1.0743	360	0.87625
720	1.11111	720	0.97956	720	0.88074
1440	1.39248	1440	0.95059	1440	0.43162
							4.09575	0.924315	0.92358	0.942053
							4.09898	0.923988	0.9226	0.942988
							4.10223	0.923878	0.921358	0.942716
							4.10548	0.923791	0.920585	0.941752
							4.10873	0.923643	0.920939	0.941254
							4.11199	0.923516	0.921464	0.941608
							4.11525	0.923374	0.921221	0.942139
							4.11852	0.923263	0.920662	0.942244
							4.12179	0.92328	0.920538	0.942211
							4.12507	0.923189	0.920899	0.942259
							4.12836	0.922795	0.921075	0.942201
							4.13165	0.922433	0.920532	0.941692
							4.13494	0.922342	0.919938	0.940917
							4.13824	0.922313	0.919892	0.940563
							4.14155	0.922062	0.920234	0.940334
							4.14486	0.921838	0.920677	0.940042
							4.14817	0.921986	0.920886	0.940355
							4.15149	0.922288	0.92081	0.940684
							4.15482	0.92228	0.920618	0.940247
							4.15815	0.922031	0.920181	0.939542
							4.16149	0.921892	0.919387	0.939547
							4.16483	0.921859	0.91866	0.940057
							4.16818	0.921706	0.919261	0.94067
							4.17153	0.921477	0.921019	0.941059
							4.17489	0.921189	0.922262	0.94112
							4.17826	0.920953	0.922195	0.941163
							4.18163	0.920803	0.920991	0.941551
							4.185	0.921081	0.919503	0.941747
							4.18838	0.921961	0.918915	0.941603
							4.19177	0.923225	0.919286	0.94169
							4.19516	0.924793	0.920228	0.942964
							4.19856	0.92683	0.921766	0.945498
							4.20196	0.929422	0.923432	0.948023
							4.20537	0.932447	0.923943	0.950043
							4.20878	0.935891	0.924101	0.952724
							4.2122	0.93982	0.923997	0.957853
							4.21562	0.944783	0.921813	0.965461
							4.21905	0.950764	0.918986	0.972532
							4.22249	0.956991	0.918771	0.97501
							4.22593	0.963797	0.920756	0.97489
							4.22938	0.969832	0.921234	0.981912
							4.23283	0.972197	0.926235	0.996872
							4.23629	0.971667	0.939533	1.01035
							4.23975	0.968672	0.946831	1.01174
							4.24322	0.963265	0.936962	1.00171
							4.2467	0.956318	0.921521	0.988674
							4.25018	0.949238	0.917024	0.978056
							4.25366	0.94343	0.922125	0.970679
							4.25716	0.940575	0.92721	0.966958
							4.26065	0.941846	0.930365	0.967023
							4.26416	0.947186	0.932474	0.970345
							4.26767	0.952765	0.929891	0.975763
							4.27118	0.955127	0.924397	0.978514
							4.2747	0.956049	0.924095	0.978138
							4.27823	0.955022	0.924679	0.977859
							4.28176	0.9519	0.921015	0.97537
							4.2853	0.950139	0.919825	0.971738
							4.28885	0.950293	0.922398	0.968711
							4.2924	0.949606	0.922459	0.966605
							4.29595	0.947454	0.919935	0.964248
							4.29952	0.944935	0.919779	0.962923
							4.30308	0.941997	0.920978	0.962996
							4.30666	0.938712	0.920778	0.961198
							4.31024	0.936101	0.91935	0.956969
							4.31382	0.934347	0.918735	0.954011
							4.31742	0.932798	0.918674	0.953098
							4.32101	0.931538	0.919026	0.951901
							4.32462	0.930528	0.919126	0.950109
							4.32823	0.929435	0.917773	0.948577
							4.33184	0.928092	0.915732	0.946981
							4.33546	0.926567	0.914353	0.944885
							4.33909	0.924912	0.913752	0.943128
							4.34273	0.923756	0.913846	0.942123
							4.34637	0.923137	0.914468	0.941673
							4.35001	0.922609	0.915339	0.94163
							4.35367	0.92209	0.916107	0.942037
							4.35732	0.921446	0.916297	0.941883
							4.36099	0.920509	0.915803	0.940419
							4.36466	0.919459	0.914603	0.9385
							4.36834	0.918717	0.913738	0.937099
							4.37202	0.918309	0.91418	0.936583
							4.37571	0.917904	0.915289	0.936729
							4.37941	0.917646	0.915552	0.937152
							4.38311	0.917501	0.9149	0.937299
							4.38682	0.917331	0.913721	0.937115
							4.39053	0.917308	0.912264	0.936599
							4.39425	0.917425	0.911783	0.936294
							4.39798	0.917355	0.912776	0.936458
							4.40171	0.917113	0.913869	0.936694
							4.40545	0.91695	0.91419	0.936485
							4.4092	0.916944	0.914251	0.936266
							4.41295	0.916944	0.913842	0.936538
							4.41671	0.916848	0.912807	0.936909
							4.42047	0.91668	0.912255	0.936916
							4.42425	0.916412	0.912155	0.936476
							4.42802	0.916058	0.912248	0.935869
							4.43181	0.915751	0.912463	0.935287
							4.4356	0.915514	0.912413	0.934945
							4.4394	0.915375	0.912354	0.93507
							4.4432	0.915233	0.912922	0.935364
							4.44701	0.915091	0.913164	0.935285
							4.45083	0.915122	0.912597	0.93501
							4.45465	0.915103	0.911873	0.934845
							4.45848	0.91478	0.911212	0.934703
							4.46232	0.914361	0.910863	0.934641
							4.46616	0.914239	0.911026	0.934742
							4.47001	0.914321	0.911026	0.934596
							4.47387	0.914489	0.910283	0.933716
							4.47773	0.914597	0.90962	0.932881
							4.4816	0.91455	0.90999	0.932936
							4.48548	0.914495	0.910602	0.933404
							4.48936	0.914507	0.910643	0.933438
							4.49325	0.914368	0.910439	0.933425
							4.49715	0.913985	0.910121	0.933395
							4.50106	0.913469	0.910189	0.933164
							4.50497	0.912986	0.91066	0.932995
							4.50888	0.912802	0.910864	0.933277
							4.51281	0.913076	0.910758	0.933525
							4.51674	0.913455	0.910737	0.933502
							4.52068	0.913646	0.910476	0.933503
							4.52462	0.913594	0.909755	0.933319
							4.52857	0.913298	0.909039	0.932711
							4.53253	0.912991	0.908815	0.932553
							4.5365	0.9129	0.909296	0.932905
							4.54047	0.913046	0.910083	0.933078
							4.54445	0.913276	0.910531	0.933072
							4.54843	0.913385	0.9102	0.933027
							4.55243	0.913283	0.909491	0.93287
							4.55643	0.912962	0.909126	0.932698
							4.56044	0.9126	0.909173	0.932671
							4.56445	0.912374	0.909136	0.932593
							4.56847	0.912409	0.909152	0.932164
							4.5725	0.912579	0.909261	0.93153
							4.57654	0.912601	0.909334	0.930868
							4.58058	0.912403	0.909314	0.930443
							4.58463	0.912247	0.909194	0.930695
							4.58869	0.912189	0.90874	0.931464
							4.59275	0.912003	0.908126	0.932021
							4.59682	0.911922	0.907977	0.932096
							4.6009	0.912164	0.908222	0.931859
							4.60499	0.912299	0.90853	0.931307
							4.60908	0.91219	0.909006	0.93106
							4.61318	0.912176	0.909495	0.931542
							4.61729	0.912216	0.909941	0.932108
							4.6214	0.912024	0.910255	0.932179
							4.62553	0.911811	0.910157	0.931952
							4.62966	0.911685	0.909716	0.93158
							4.63379	0.91152	0.909313	0.931365
							4.63794	0.911548	0.90883	0.931579
							4.64209	0.911894	0.908612	0.93193
							4.64625	0.91216	0.90875	0.931772
							4.65042	0.911979	0.908823	0.931313
							4.65459	0.911554	0.90867	0.931223
							4.65877	0.911226	0.908578	0.931406
							4.66296	0.911079	0.908693	0.931407
							4.66716	0.910979	0.908849	0.931336
							4.67137	0.911003	0.908445	0.931431
							4.67558	0.911107	0.907803	0.931714
							4.6798	0.911053	0.907559	0.931842
							4.68403	0.910859	0.907862	0.931456
							4.68826	0.9108	0.908036	0.930717
							4.6925	0.910868	0.907862	0.930308
							4.69675	0.910691	0.907749	0.93049
							4.70101	0.910369	0.907679	0.930958
							4.70528	0.910083	0.907394	0.931241
							4.70955	0.909971	0.907471	0.931054
							4.71383	0.909948	0.907936	0.930669
							4.71812	0.909883	0.907856	0.930297
							4.72242	0.909677	0.907188	0.929845
							4.72672	0.909438	0.906477	0.929388
							4.73104	0.909409	0.905674	0.929069
							4.73536	0.909605	0.905001	0.928839
							4.73969	0.909695	0.904882	0.92905
							4.74402	0.909475	0.904918	0.929516
							4.74837	0.909275	0.904844	0.929707
							4.75272	0.909355	0.904977	0.929675
							4.75708	0.909481	0.90571	0.929507
							4.76145	0.909449	0.906447	0.929402
							4.76582	0.909392	0.906477	0.929763
							4.77021	0.909287	0.905981	0.929883
							4.7746	0.908995	0.905549	0.929498
							4.779	0.908568	0.905312	0.929265
							4.78341	0.908144	0.905424	0.929361
							4.78783	0.908032	0.905766	0.929157
							4.79225	0.908351	0.905831	0.92889
							4.79668	0.908546	0.905301	0.929195
							4.80113	0.908481	0.904553	0.929538
							4.80558	0.908379	0.904245	0.929638
							4.81003	0.908273	0.904544	0.929579
							4.8145	0.908092	0.904969	0.929361
							4.81897	0.90805	0.904964	0.928904
							4.82346	0.908195	0.904902	0.928378
							4.82795	0.908218	0.905127	0.928319
							4.83245	0.907892	0.905112	0.928491
							4.83696	0.907215	0.90471	0.928521
							4.84147	0.906584	0.904528	0.928459
							4.846	0.906782	0.904296	0.928463
							4.85053	0.907349	0.904096	0.928449
							4.85507	0.907577	0.904095	0.928524
							4.85962	0.907579	0.904018	0.928784
							4.86418	0.907572	0.903891	0.928894
							4.86875	0.907583	0.904084	0.928668
							4.87332	0.907682	0.90433	0.928582
							4.87791	0.907806	0.904398	0.928783
							4.8825	0.907786	0.904164	0.928979
							4.8871	0.907559	0.90366	0.928725
							4.89171	0.907051	0.903185	0.927983
							4.89633	0.906455	0.903256	0.927276
							4.90096	0.906401	0.904239	0.927162
							4.9056	0.906861	0.905028	0.927786
							4.91024	0.907236	0.904546	0.92865
							4.9149	0.90741	0.903599	0.929014
							4.91956	0.90755	0.903097	0.928675
							4.92423	0.90754	0.903255	0.928228
							4.92891	0.907347	0.903861	0.928167
							4.9336	0.907142	0.903828	0.928416
							4.9383	0.907052	0.903001	0.928665
							4.94301	0.906998	0.902647	0.928783
							4.94773	0.906425	0.903245	0.928666
							4.95245	0.905263	0.903412	0.928172
							4.95719	0.904756	0.903049	0.9275
							4.96193	0.905692	0.90314	0.927193
							4.96668	0.906726	0.903211	0.927552
							4.97144	0.90703	0.902725	0.928143
							4.97621	0.906943	0.902458	0.92842
							4.981	0.906936	0.902961	0.928292
							4.98578	0.907153	0.903664	0.927951
							4.99058	0.907276	0.903845	0.927839
							4.99539	0.907132	0.903628	0.928132
							5.00021	0.907011	0.903481	0.928415
							5.00503	0.907063	0.903679	0.928498
							5.00987	0.906699	0.90391	0.928226
							5.01472	0.905136	0.903762	0.9276
							5.01957	0.903456	0.903429	0.927314
							5.02443	0.903588	0.903452	0.927947
							5.02931	0.904871	0.903794	0.928701
							5.03419	0.906191	0.904118	0.9291
							5.03908	0.907329	0.904243	0.929284
							5.04398	0.908012	0.903943	0.929546
							5.0489	0.908213	0.903468	0.929642
							5.05382	0.908073	0.903055	0.929363
							5.05875	0.907887	0.902996	0.92925
							5.06369	0.907829	0.903605	0.929237
							5.06864	0.907778	0.904426	0.928838
							5.0736	0.90717	0.90431	0.928365
							5.07857	0.905566	0.903145	0.928134
							5.08354	0.904414	0.902258	0.928162
							5.08853	0.905546	0.902659	0.928655
							5.09353	0.907135	0.903596	0.929258
							5.09854	0.907527	0.904581	0.929541
							5.10356	0.907428	0.905302	0.92963
							5.10859	0.907238	0.905249	0.929362
							5.11363	0.907121	0.904406	0.928805
							5.11867	0.907624	0.903743	0.928576
							5.12373	0.908179	0.903679	0.928676
							5.1288	0.907814	0.90374	0.92881
							5.13388	0.906464	0.903383	0.928804
							5.13897	0.904609	0.902633	0.928501
							5.14406	0.902979	0.902102	0.928109
							5.14917	0.90323	0.902581	0.928376
							5.15429	0.905725	0.903844	0.929364
							5.15942	0.907917	0.904892	0.930109
							5.16456	0.908506	0.905369	0.930114
							5.16971	0.908266	0.905072	0.929846
							5.17487	0.908278	0.904148	0.92982
							5.18004	0.908643	0.903476	0.929916
							5.18522	0.90888	0.903473	0.929799
							5.19041	0.90821	0.903601	0.929369
							5.19561	0.90593	0.903234	0.928932
							5.20082	0.90354	0.902768	0.929
							5.20604	0.903057	0.903116	0.929263
							5.21127	0.90327	0.903509	0.928903
							5.21651	0.904545	0.903787	0.928757
							5.22177	0.906905	0.904582	0.929492
							5.22703	0.907622	0.905092	0.930222
							5.23231	0.905919	0.904637	0.930096
							5.23759	0.904301	0.903789	0.929566
							5.24289	0.905329	0.903729	0.92939
							5.24819	0.907354	0.90428	0.929651
							5.25351	0.908376	0.904729	0.930103
							5.25884	0.908703	0.905086	0.930423
							5.26418	0.908751	0.905202	0.930466
							5.26953	0.907957	0.905012	0.930313
							5.27489	0.906653	0.904853	0.930105
							5.28026	0.906249	0.904948	0.929914
							5.28564	0.905833	0.905113	0.929849
							5.29104	0.904756	0.904915	0.93012
							5.29644	0.905249	0.9049	0.930687
							5.30186	0.906832	0.905373	0.930943
							5.30728	0.90784	0.905919	0.931182
							5.31272	0.908601	0.906093	0.931729
							5.31817	0.909125	0.906128	0.932132
							5.32363	0.909389	0.906531	0.932317
							5.3291	0.909738	0.906892	0.932632
							5.33458	0.909575	0.906478	0.932839
							5.34008	0.907449	0.905483	0.932195
							5.34558	0.90207	0.904037	0.930518
							5.3511	0.89648	0.902757	0.928908
							5.35663	0.899253	0.903729	0.929464
							5.36217	0.905285	0.905517	0.930922
							5.36772	0.908273	0.906389	0.931882
							5.37328	0.908722	0.906604	0.932266
							5.37885	0.908707	0.906594	0.932107
							5.38444	0.909401	0.906523	0.932029
							5.39004	0.910386	0.90665	0.932626
							5.39565	0.910733	0.906865	0.933243
							5.40127	0.909983	0.906433	0.933322
							5.4069	0.907666	0.905392	0.932541
							5.41254	0.903477	0.904413	0.931167
							5.4182	0.898573	0.903938	0.930087
							5.42387	0.898334	0.904388	0.93037
							5.42955	0.903633	0.905901	0.931758
							5.43524	0.907191	0.90695	0.932876
							5.44094	0.907689	0.907213	0.933334
							5.44666	0.907623	0.907171	0.933452
							5.45238	0.907475	0.906987	0.93352
							5.45812	0.904869	0.90648	0.933122
							5.46387	0.900387	0.905955	0.932289
							5.46964	0.899759	0.906132	0.932405
							5.47541	0.902009	0.906398	0.933141
							5.4812	0.90445	0.906588	0.933689
							5.487	0.907514	0.90725	0.934368
							5.49281	0.90978	0.907879	0.934698
							5.49864	0.9105	0.907974	0.934283
							5.50448	0.91055	0.907931	0.933747
							5.51033	0.909849	0.907919	0.933562
							5.51619	0.907457	0.907498	0.933298
							5.52206	0.905081	0.906966	0.932876
							5.52795	0.905756	0.907075	0.932966
							5.53385	0.907814	0.907465	0.9336
							5.53976	0.90835	0.907505	0.933959
							5.54569	0.906133	0.90695	0.933217
							5.55162	0.902405	0.90611	0.932033
							5.55757	0.900867	0.905863	0.931873
							5.56354	0.900808	0.906	0.932024
							5.56951	0.899039	0.905442	0.931474
							5.5755	0.895441	0.904133	0.930475
							5.5815	0.895831	0.903799	0.930731
							5.58752	0.902272	0.905681	0.932615
							5.59354	0.906562	0.907082	0.933781
							5.59959	0.906952	0.907072	0.933757
							5.60564	0.905397	0.906625	0.933554
							5.61171	0.903601	0.906522	0.933653
							5.61779	0.902862	0.906625	0.933532
							5.62388	0.903377	0.906884	0.933244
							5.62998	0.901966	0.906658	0.933029
							5.6361	0.896451	0.905557	0.932288
							5.64224	0.890329	0.904351	0.930567
							5.64838	0.893176	0.904251	0.93011
							5.65454	0.899951	0.904632	0.931786
							5.66072	0.904394	0.905434	0.933412
							5.6669	0.904994	0.905835	0.933554
							5.6731	0.902415	0.905459	0.93229
							5.67932	0.900334	0.905167	0.931523
							5.68554	0.900376	0.905343	0.932212
							5.69178	0.90109	0.90549	0.933045
							5.69804	0.901903	0.90566	0.933331
							5.70431	0.899976	0.905394	0.932572
							5.71059	0.892485	0.903897	0.930179
							5.71689	0.883954	0.901874	0.927373
							5.7232	0.884702	0.901436	0.927584
							5.72952	0.889386	0.901976	0.929114
							5.73586	0.892436	0.902546	0.929964
							5.74221	0.893163	0.902972	0.930116
							5.74858	0.892659	0.90278	0.929863
							5.75496	0.892028	0.902592	0.929585
							5.76135	0.889506	0.902156	0.928835
							5.76776	0.885389	0.900644	0.927201
							5.77418	0.889066	0.90076	0.927528
							5.78062	0.897181	0.903046	0.929991
							5.78707	0.903234	0.905215	0.932354
							5.79354	0.905256	0.906054	0.933416
							5.80002	0.904057	0.905682	0.933242
							5.80651	0.90165	0.905072	0.932428
							5.81302	0.897665	0.904398	0.930768
							5.81955	0.887158	0.901595	0.926695
							5.82609	0.875263	0.897974	0.9231
							5.83264	0.884332	0.900436	0.926695
							5.83921	0.894272	0.903222	0.930293
							5.84579	0.898031	0.904146	0.931776
							5.85239	0.896511	0.903702	0.931558
							5.859	0.890154	0.902082	0.929931
							5.86563	0.883363	0.900346	0.928213
							5.87227	0.881417	0.900431	0.928459
							5.87893	0.878152	0.901083	0.929672
							5.8856	0.869754	0.900292	0.928945
							5.89229	0.871169	0.899719	0.92725
							5.89899	0.885035	0.901384	0.928298
							5.90571	0.893866	0.902968	0.930121
							5.91245	0.89504	0.903208	0.930621
							5.9192	0.89142	0.902067	0.929755
							5.92596	0.886524	0.900649	0.928697
							5.93274	0.881977	0.899798	0.928537
							5.93954	0.879939	0.899544	0.928891
							5.94635	0.885209	0.900394	0.929319
							5.95318	0.891191	0.901715	0.930636
							5.96002	0.894256	0.90282	0.932027
							5.96688	0.893192	0.902839	0.932594
							5.97375	0.889613	0.902112	0.932311
							5.98064	0.885619	0.901654	0.931356
							5.98755	0.884519	0.901456	0.930667
							5.99447	0.892978	0.902924	0.931819
							6.00141	0.899299	0.904534	0.933062
							6.00836	0.899151	0.90491	0.933422
							6.01533	0.897572	0.90471	0.934056
							6.02232	0.900146	0.905496	0.935295
							6.02932	0.901458	0.906248	0.935329
							6.03634	0.898191	0.905958	0.934075
							6.04338	0.890323	0.904183	0.931885
							6.05043	0.881435	0.901465	0.929947
							6.0575	0.881538	0.901961	0.930061
							6.06458	0.880077	0.902103	0.929551
							6.07168	0.880936	0.901446	0.930188
							6.0788	0.89244	0.903567	0.933498
							6.08593	0.900121	0.905798	0.93539
							6.09309	0.902008	0.906417	0.935829
							6.10025	0.89903	0.905747	0.935478
							6.10744	0.891749	0.904184	0.934431
							6.11464	0.891435	0.90461	0.934856
							6.12186	0.901175	0.907638	0.937097
							6.1291	0.905889	0.909386	0.938094
							6.13635	0.905813	0.910276	0.938176
							6.14362	0.903287	0.910755	0.937781
							6.15091	0.900785	0.910561	0.936884
							6.15821	0.898835	0.909225	0.935765
							6.16554	0.899879	0.908508	0.936201
							6.17288	0.901343	0.90909	0.937352
							6.18023	0.899259	0.90908	0.937666
							6.18761	0.899128	0.908887	0.938438
							6.195	0.905283	0.909951	0.939784
							6.20241	0.909257	0.911363	0.940047
							6.20984	0.909413	0.9122	0.939367
							6.21729	0.908637	0.912533	0.938825
							6.22475	0.90964	0.91263	0.939328
							6.23223	0.910607	0.912359	0.940116
							6.23973	0.911147	0.912304	0.940832
							6.24725	0.912916	0.913334	0.941671
							6.25478	0.914396	0.914296	0.941979
							6.26234	0.913651	0.914285	0.941691
							6.26991	0.912379	0.913965	0.941624
							6.2775	0.912732	0.914037	0.941876
							6.28511	0.913838	0.914298	0.942166
							6.29274	0.915065	0.914418	0.942517
							6.30038	0.916287	0.914577	0.942987
							6.30805	0.916667	0.914669	0.943367
							6.31573	0.916057	0.914908	0.943322
							6.32343	0.914417	0.915021	0.942662
							6.33115	0.91044	0.914168	0.941109
							6.33889	0.902832	0.91144	0.938539
							6.34665	0.898472	0.909177	0.938051
							6.35443	0.90225	0.910371	0.940414
							6.36223	0.903486	0.911031	0.941133
							6.37004	0.901904	0.910318	0.940103
							6.37788	0.902503	0.910369	0.939797
							6.38573	0.903456	0.911176	0.940532
							6.39361	0.90214	0.911547	0.940594
							6.4015	0.899411	0.911489	0.939746
							6.40941	0.893167	0.90968	0.93751
							6.41735	0.880023	0.904693	0.933136
							6.4253	0.881331	0.905333	0.933172
							6.43327	0.889842	0.908288	0.935667
							6.44126	0.896635	0.909911	0.938057
							6.44927	0.900071	0.910298	0.939527
							6.4573	0.901473	0.910716	0.939819
							6.46536	0.899173	0.910801	0.938657
							6.47343	0.888821	0.90939	0.93528
							6.48152	0.868169	0.906802	0.929221
							6.48963	0.859941	0.905345	0.926073
							6.49776	0.881776	0.906363	0.931652
							6.50592	0.889741	0.906941	0.934581
							6.51409	0.890396	0.906849	0.935662
							6.52228	0.892155	0.907231	0.936468
							6.5305	0.896668	0.908464	0.937076
							6.53873	0.896644	0.908793	0.936632
							6.54699	0.890236	0.907284	0.935022
							6.55527	0.881474	0.904463	0.933843
							6.56356	0.874942	0.901604	0.933072
							6.57188	0.873501	0.900548	0.930582
							6.58022	0.879152	0.902753	0.929758
							6.58858	0.883697	0.904553	0.931509
							6.59697	0.888943	0.905915	0.933952
							6.60537	0.893259	0.906571	0.93534
							6.6138	0.89263	0.904922	0.935072
							6.62224	0.886152	0.900631	0.933188
							6.63071	0.87599	0.897077	0.930948
							6.6392	0.884155	0.904731	0.934097
							6.64771	0.895653	0.909472	0.937062
							6.65625	0.898802	0.909593	0.937789
							6.6648	0.897171	0.908249	0.937904
							6.67338	0.892776	0.906671	0.937598
							6.68198	0.894791	0.908219	0.937757
							6.6906	0.90181	0.911514	0.939077
							6.69925	0.90322	0.912632	0.939751
							6.70791	0.897201	0.9107	0.938622
							6.7166	0.892056	0.907855	0.937306
							6.72531	0.900522	0.909918	0.939244
							6.73405	0.908519	0.912709	0.940917
							6.7428	0.911328	0.913782	0.941049
							6.75158	0.911446	0.913748	0.940724
							6.76039	0.910712	0.91358	0.940408
							6.76921	0.907286	0.913045	0.938981
							6.77806	0.899417	0.911296	0.93585
							6.78693	0.89319	0.909679	0.933983
							6.79583	0.900627	0.912009	0.937547
							6.80475	0.907963	0.914405	0.940442
							6.81369	0.909146	0.914999	0.941172
							6.82265	0.906998	0.914544	0.941062
							6.83164	0.90704	0.914149	0.941011
							6.84065	0.907989	0.914252	0.941243
							6.84969	0.903828	0.913409	0.940815
							6.85875	0.891628	0.910387	0.938563
							6.86784	0.891875	0.909637	0.937933
							6.87694	0.9035	0.912375	0.940349
							6.88608	0.909777	0.914071	0.942067
							6.89523	0.911646	0.915155	0.942914
							6.90442	0.911498	0.916017	0.943555
							6.91362	0.9136	0.91719	0.944499
							6.92285	0.917121	0.918128	0.945322
							6.93211	0.918664	0.918289	0.945773
							6.94139	0.917375	0.91812	0.945469
							6.95069	0.913117	0.917872	0.944366
							6.96002	0.908019	0.916982	0.942962
							6.96938	0.908842	0.916282	0.942639
							6.97876	0.911462	0.916489	0.943186
							6.98816	0.912085	0.91677	0.943984
							6.99759	0.913632	0.9176	0.944997
							7.00705	0.916023	0.919057	0.945643
							7.01653	0.916028	0.91992	0.945515
							7.02604	0.913998	0.919618	0.944971
							7.03557	0.911341	0.918818	0.944468
							7.04513	0.908181	0.918263	0.943865
							7.05472	0.910512	0.919187	0.944277
							7.06433	0.916713	0.920642	0.945754
							7.07396	0.920017	0.921146	0.946803
							7.08363	0.920938	0.921201	0.947209
							7.09332	0.921693	0.921795	0.947683
							7.10304	0.921759	0.92274	0.948222
							7.11278	0.920356	0.923367	0.948399
							7.12255	0.920022	0.923787	0.948656
							7.13235	0.920251	0.923857	0.948839
							7.14217	0.917501	0.923082	0.947964
							7.15202	0.912604	0.921635	0.946079
							7.1619	0.910718	0.921324	0.945616
							7.17181	0.914868	0.922688	0.94771
							7.18174	0.920677	0.92446	0.950012
							7.1917	0.922665	0.925193	0.950716
							7.20169	0.921097	0.92502	0.950165
							7.2117	0.921245	0.92549	0.949987
							7.22175	0.925111	0.927148	0.951087
							7.23182	0.927779	0.928314	0.951904
							7.24192	0.927829	0.928631	0.952159
							7.25205	0.926532	0.92856	0.952315
							7.26221	0.924213	0.928065	0.951885
							7.27239	0.921527	0.927279	0.950783
							7.28261	0.922532	0.927805	0.951249
							7.29285	0.925846	0.929428	0.953275
							7.30312	0.927741	0.930521	0.954775
							7.31342	0.928795	0.930961	0.955243
							7.32375	0.928251	0.93076	0.954672
							7.33411	0.925347	0.929843	0.953606
							7.3445	0.925063	0.929689	0.953782
							7.35492	0.928831	0.930994	0.955003
							7.36536	0.931396	0.932284	0.955517
							7.37584	0.932068	0.933026	0.955608
							7.38635	0.932714	0.933654	0.956061
							7.39688	0.93352	0.934752	0.956769
							7.40745	0.933856	0.935959	0.957365
							7.41805	0.934436	0.936697	0.957816
							7.42868	0.93535	0.936819	0.958101
							7.43933	0.935199	0.936515	0.958037
							7.45002	0.93237	0.935544	0.956936
							7.46074	0.927399	0.933659	0.95499
							7.47149	0.926673	0.933285	0.954873
							7.48227	0.931631	0.93539	0.957153
							7.49309	0.935787	0.93746	0.959246
							7.50393	0.937576	0.938473	0.960401
							7.51481	0.938166	0.93898	0.960781
							7.52571	0.938632	0.939503	0.960864
							7.53665	0.939154	0.939857	0.961099
							7.54762	0.93939	0.939914	0.961317
							7.55862	0.938809	0.940125	0.961357
							7.56966	0.93706	0.940223	0.961392
							7.58072	0.935543	0.94008	0.961662
							7.59182	0.935983	0.940142	0.961809
							7.60296	0.93705	0.940356	0.961683
							7.61412	0.937925	0.94076	0.961805
							7.62532	0.939606	0.941949	0.962728
							7.63655	0.941351	0.943146	0.96379
							7.64781	0.942338	0.94384	0.964459
							7.65911	0.943129	0.944653	0.964995
							7.67044	0.943986	0.945786	0.965419
							7.6818	0.944688	0.946866	0.965675
							7.6932	0.945005	0.947706	0.965862
							7.70463	0.945107	0.948346	0.966004
							7.7161	0.94552	0.948993	0.966322
							7.72759	0.946186	0.949598	0.966882
							7.73913	0.94644	0.950117	0.967154
							7.7507	0.946083	0.950471	0.967119
							7.7623	0.945971	0.950801	0.967637
							7.77394	0.946849	0.951273	0.968736
							7.78561	0.948137	0.952002	0.969575
							7.79732	0.94911	0.952947	0.970107
							7.80906	0.949813	0.953846	0.970731
							7.82084	0.950567	0.954832	0.971355
							7.83265	0.95123	0.956051	0.971838
							7.8445	0.951395	0.956991	0.972207
							7.85639	0.951071	0.957259	0.972479
							7.86831	0.951189	0.957233	0.972802
							7.88027	0.952247	0.957587	0.97331
							7.89226	0.953775	0.958482	0.973801
							7.90429	0.955217	0.959854	0.974269
							7.91636	0.956012	0.961383	0.974876
							7.92846	0.956109	0.962512	0.97557
							7.94061	0.956411	0.963102	0.976137
							7.95279	0.957147	0.963492	0.97674
							7.965	0.957726	0.963611	0.977307
							7.97726	0.958098	0.963549	0.977799
							7.98955	0.958451	0.963717	0.97825
							8.00188	0.958741	0.963982	0.978491
							8.01424	0.958921	0.963931	0.978545
							8.02665	0.958991	0.96375	0.978576
							8.03909	0.959208	0.963974	0.978718
							8.05158	0.959771	0.964559	0.979128
							8.0641	0.960308	0.965256	0.979661
							8.07666	0.960563	0.965864	0.98028
							8.08926	0.960761	0.966252	0.980956
							8.1019	0.960974	0.966447	0.981308
							8.11458	0.961184	0.966548	0.981309
							8.1273	0.961372	0.966531	0.981304
							8.14006	0.961296	0.966382	0.981301
							8.15286	0.961024	0.966405	0.980972
							8.16569	0.961046	0.966578	0.98062
							8.17857	0.961385	0.966298	0.980801
							8.19149	0.961512	0.965639	0.981261
							8.20446	0.961376	0.965246	0.981365
							8.21746	0.961142	0.96519	0.981133
							8.2305	0.960716	0.964949	0.980602
							8.24359	0.960221	0.964412	0.980118
							8.25671	0.959999	0.963949	0.980228
							8.26988	0.959994	0.963829	0.98092
							8.28309	0.959889	0.963876	0.981088
							8.29635	0.959614	0.963424	0.980453
							8.30964	0.959191	0.96209	0.979633
							8.32298	0.958714	0.960782	0.979255
							8.33636	0.958314	0.959998	0.979123
							8.34978	0.958004	0.959101	0.978996
							8.36325	0.957723	0.958277	0.978645
							8.37676	0.957282	0.957688	0.978207
							8.39032	0.956569	0.956747	0.977916
							8.40392	0.955638	0.955237	0.977628
							8.41756	0.954746	0.953683	0.976975
							8.43125	0.954265	0.95276	0.976216
							8.44498	0.954206	0.952164	0.975742
							8.45875	0.953912	0.95127	0.975584
							8.47257	0.952971	0.950082	0.975349
							8.48644	0.951823	0.948606	0.974831
							8.50035	0.950793	0.946854	0.973964
							8.51431	0.949899	0.945119	0.973181
							8.52832	0.949263	0.943707	0.97289
							8.54237	0.948762	0.942643	0.972798
							8.55646	0.948118	0.941811	0.972203
							8.5706	0.947381	0.940552	0.971023
							8.58479	0.946647	0.938807	0.969859
							8.59903	0.945776	0.937188	0.969161
							8.61332	0.944786	0.935991	0.968647
							8.62765	0.943795	0.935097	0.968082
							8.64203	0.942934	0.933719	0.967461
							8.65645	0.94215	0.931522	0.966729
							8.67093	0.941196	0.929482	0.966081
							8.68545	0.940085	0.928527	0.965431
							8.70003	0.939109	0.928034	0.964698
							8.71465	0.938277	0.926721	0.964044
							8.72932	0.937418	0.924902	0.963483
							8.74404	0.936465	0.923189	0.962755
							8.75881	0.935394	0.921312	0.961984
							8.77363	0.934137	0.919296	0.961546
							8.7885	0.932817	0.917585	0.961015
							8.80342	0.93163	0.916084	0.959821
							8.81839	0.930529	0.914129	0.958444
							8.83342	0.92941	0.911931	0.957471
							8.84849	0.928259	0.910001	0.956611
							8.86362	0.926992	0.908182	0.955411
							8.87879	0.925619	0.906261	0.954203
							8.89402	0.924323	0.904088	0.953164
							8.90931	0.923083	0.901633	0.952274
							8.92464	0.921817	0.89931	0.951734
							8.94003	0.920487	0.897496	0.951019
							8.95547	0.918935	0.895869	0.949636
							8.97096	0.917194	0.894041	0.948192
							8.98651	0.915471	0.891772	0.947029
							9.00211	0.91378	0.889046	0.945293
							9.01777	0.911959	0.886336	0.94313
							9.03348	0.91013	0.883993	0.941283
							9.04924	0.908335	0.881648	0.939814
							9.06506	0.90637	0.878737	0.938601
							9.08094	0.904198	0.875512	0.937499
							9.09687	0.902115	0.87219	0.935942
							9.11286	0.900153	0.868943	0.933974
							9.1289	0.898015	0.866258	0.932191
							9.145	0.895775	0.864016	0.930775
							9.16116	0.893611	0.861671	0.929497
							9.17737	0.891594	0.859381	0.928235
							9.19365	0.889586	0.857412	0.92722
							9.20997	0.887708	0.855677	0.926138
							9.22636	0.886151	0.854191	0.924875
							9.24281	0.884899	0.852687	0.923462
							9.25931	0.883555	0.850981	0.921839
							9.27588	0.882154	0.849314	0.920397
							9.2925	0.880966	0.847736	0.92007
							9.30918	0.879857	0.845973	0.920445
							9.32593	0.878969	0.844797	0.920347
							9.34273	0.878482	0.844977	0.920146
							9.3596	0.878289	0.845992	0.920612
							9.37652	0.878148	0.846459	0.92094
							9.39351	0.878105	0.846112	0.920225
							9.41056	0.878093	0.845555	0.919596
							9.42767	0.878101	0.845434	0.920156
							9.44484	0.878269	0.845537	0.921097
							9.46207	0.878516	0.845688	0.921153
							9.47937	0.878672	0.845994	0.921006
							9.49673	0.878848	0.84681	0.921355
							9.51416	0.879132	0.847728	0.921762
							9.53165	0.879399	0.848586	0.921776
							9.5492	0.879715	0.849	0.921341
							9.56682	0.879986	0.848481	0.920955
							9.5845	0.880109	0.848036	0.92161
							9.60225	0.880208	0.84872	0.923446
							9.62007	0.880396	0.850324	0.924912
							9.63795	0.880634	0.85163	0.925251
							9.6559	0.881268	0.851826	0.924746
							9.67391	0.882157	0.851604	0.923581
							9.69199	0.88253	0.851511	0.923084
							9.71014	0.882473	0.852136	0.924096
							9.72836	0.882439	0.853818	0.925653
							9.74665	0.882573	0.856113	0.926649
							9.765	0.882918	0.857756	0.927172
							9.78343	0.883338	0.857642	0.928197
							9.80192	0.883574	0.856983	0.929453
							9.82048	0.88377	0.857418	0.930057
							9.83912	0.884241	0.857987	0.929393
							9.85782	0.884559	0.858228	0.927466
							9.8766	0.884617	0.858633	0.925858
							9.89545	0.884688	0.859443	0.926026
							9.91437	0.88464	0.860564	0.926217
							9.93336	0.884578	0.861279	0.926154
							9.95243	0.88494	0.861563	0.926411
							9.97157	0.885809	0.861245	0.927006
							9.99078	0.886409	0.860585	0.927506
							10.0101	0.886177	0.860051	0.927709
							10.0294	0.885726	0.860435	0.928548
							10.0489	0.885859	0.860666	0.929743
							10.0684	0.88634	0.859926	0.930184
							10.088	0.886738	0.859893	0.930686
							10.1076	0.886689	0.861801	0.931922
							10.1274	0.885965	0.863396	0.932515
							10.1472	0.885227	0.863016	0.931308
							10.1671	0.885292	0.861688	0.9299
							10.1871	0.885954	0.861688	0.929634
							10.2071	0.886716	0.86262	0.931503
							10.2273	0.887155	0.862682	0.934174
							10.2475	0.887117	0.861504	0.9344
							10.2678	0.886961	0.86068	0.933141
							10.2881	0.887243	0.861125	0.933737
							10.3086	0.887807	0.862485	0.934733
							10.3291	0.888269	0.864029	0.935276
							10.3497	0.888858	0.865472	0.936058
							10.3704	0.890355	0.867905	0.936372
							10.3912	0.891932	0.871111	0.934761
							10.4121	0.891793	0.871871	0.934081
							10.433	0.890456	0.871563	0.936395
							10.4541	0.890106	0.871444	0.939879
							10.4752	0.891034	0.869502	0.942746
							10.4964	0.892438	0.864076	0.945784
							10.5177	0.893211	0.862116	0.947916

## Sheet: Figure3LSV
LSV
E / V vs W QRE	I / mA
0.70432	6.24805
0.70233	6.21145
0.70034	6.18103
0.69834	6.18083
0.69634	6.20532
0.69436	6.2005
0.69236	6.23276
0.69033	6.18281
0.68833	6.16734
0.68634	6.14702
0.68434	6.14296
0.68234	6.12889
0.68034	6.07421
0.67832	6.05316
0.67634	6.00628
0.67432	5.96862
0.67233	5.94948
0.67033	5.95708
0.66834	5.94053
0.66632	5.86003
0.66431	5.86841
0.66232	5.86271
0.66032	5.89706
0.65832	5.91481
0.65632	5.85827
0.65434	5.79014
0.65232	5.72644
0.65033	5.68126
0.64833	5.64211
0.64632	5.62954
0.64434	5.6173
0.64233	5.55908
0.64032	5.5114
0.6383	5.45728
0.63631	5.42836
0.63431	5.36054
0.6323	5.31648
0.63031	5.37085
0.62831	5.33242
0.62629	5.29378
0.62429	5.26448
0.62231	5.21374
0.62031	5.17038
0.61831	5.14634
0.61631	5.11835
0.6143	5.08134
0.6123	5.10283
0.6103	5.07281
0.6083	5.03585
0.6063	5.02151
0.60432	5.01568
0.6023	5.00815
0.6003	4.9868
0.59831	5.00562
0.59631	4.96958
0.59431	4.93625
0.5923	4.90994
0.5903	4.85908
0.58828	4.82878
0.58627	4.86478
0.58428	4.842
0.58228	4.81198
0.58028	4.77067
0.57829	4.73842
0.57626	4.72663
0.57428	4.68743
0.57229	4.65876
0.57028	4.63693
0.56829	4.62376
0.56628	4.59962
0.56428	4.58083
0.56227	4.56144
0.56027	4.53626
0.55827	4.50958
0.55626	4.49468
0.55426	4.45482
0.55227	4.41035
0.55027	4.37934
0.54827	4.35686
0.54627	4.34544
0.54426	4.31743
0.54228	4.31198
0.54028	4.31552
0.53828	4.31005
0.53625	4.2592
0.53426	4.22285
0.53228	4.17599
0.53025	4.13749
0.52826	4.09842
0.52627	4.07021
0.52424	4.05394
0.52225	4.03076
0.52025	4.02727
0.51827	3.99271
0.51626	3.94801
0.51427	3.92574
0.51226	3.89316
0.51024	3.87538
0.50826	3.88248
0.50624	3.88133
0.50424	3.84299
0.50225	3.82068
0.50026	3.78512
0.49823	3.76516
0.49624	3.72972
0.49424	3.70316
0.49224	3.67925
0.49024	3.65348
0.48824	3.62992
0.48624	3.60512
0.48423	3.59006
0.48223	3.58914
0.48022	3.58228
0.47824	3.57211
0.47625	3.55216
0.47423	3.51763
0.47222	3.52774
0.47023	3.48715
0.46825	3.44466
0.46624	3.40552
0.46425	3.37333
0.46225	3.3439
0.46025	3.3415
0.45822	3.33101
0.45623	3.30866
0.45422	3.28373
0.45224	3.26072
0.45024	3.2445
0.44822	3.21919
0.44623	3.20159
0.44424	3.18624
0.44222	3.15108
0.44023	3.10879
0.43825	3.0873
0.43627	3.06095
0.43424	3.06754
0.43222	3.03272
0.43021	3.01265
0.42822	3.01392
0.42622	2.97919
0.42422	2.95996
0.4222	2.93645
0.4202	2.9214
0.41822	2.89004
0.41621	2.86907
0.41421	2.82811
0.41223	2.80118
0.41023	2.75522
0.4082	2.74591
0.40622	2.72305
0.40422	2.69542
0.40223	2.67103
0.40022	2.64156
0.39822	2.63579
0.39621	2.61914
0.3942	2.5982
0.39221	2.58095
0.39019	2.56261
0.38821	2.54494
0.38622	2.52593
0.38419	2.51738
0.38219	2.48892
0.3802	2.4601
0.37821	2.4348
0.37619	2.41332
0.3742	2.38764
0.37221	2.37576
0.37019	2.36184
0.36819	2.33719
0.3662	2.31064
0.3642	2.28854
0.36221	2.26492
0.3602	2.24918
0.35819	2.22053
0.35617	2.19025
0.35419	2.17207
0.35218	2.14775
0.35018	2.12647
0.3482	2.10286
0.34619	2.08127
0.34417	2.06056
0.3422	2.04226
0.3402	2.014
0.33821	1.98671
0.33619	1.96864
0.33419	1.94028
0.33219	1.92587
0.33018	1.90237
0.32818	1.88136
0.32617	1.85713
0.32418	1.83857
0.32218	1.81633
0.32016	1.80724
0.31817	1.78291
0.31619	1.76288
0.31418	1.757
0.31218	1.73869
0.31018	1.71593
0.30819	1.69385
0.30618	1.67528
0.30416	1.648
0.30217	1.63942
0.30016	1.61693
0.29817	1.59294
0.29617	1.57376
0.29415	1.55687
0.29215	1.54244
0.29017	1.51142
0.28815	1.48392
0.28616	1.4625
0.28417	1.43862
0.28218	1.42764
0.28014	1.4059
0.27816	1.37964
0.27616	1.35708
0.27416	1.33844
0.27216	1.31459
0.27017	1.30008
0.26814	1.28176
0.26616	1.26518
0.26415	1.24314
0.26215	1.21402
0.26015	1.19905
0.25818	1.17686
0.25615	1.15724
0.25414	1.13939
0.25215	1.11858
0.25015	1.09814
0.24814	1.08118
0.24615	1.05886
0.24415	1.04113
0.24214	1.01939
0.24014	0.99733
0.23816	0.98324
0.23615	0.96509
0.23414	0.94668
0.23214	0.93374
0.23014	0.91088
0.22812	0.8907
0.22613	0.8766
0.22411	0.87422
0.22212	0.85616
0.22013	0.83381
0.21812	0.81976
0.2161	0.80352
0.21411	0.78464
0.21212	0.76754
0.21012	0.75266
0.20812	0.73648
0.20613	0.72348
0.20412	0.71014
0.20212	0.70191
0.20011	0.68005
0.19811	0.66305
0.19613	0.65091
0.19413	0.63909
0.1921	0.62717
0.19011	0.61006
0.18811	0.59399
0.18612	0.58319
0.18412	0.57429
0.18212	0.55592
0.18012	0.54148
0.17811	0.53022
0.1761	0.52142
0.1741	0.50442
0.1721	0.49422
0.17011	0.47949
0.16811	0.47014
0.1661	0.45614
0.1641	0.44666
0.16211	0.43788
0.1601	0.42722
0.15811	0.42029
0.1561	0.40862
0.15411	0.39853
0.15208	0.38894
0.15008	0.37796
0.14809	0.3669
0.1461	0.36015
0.14408	0.35214
0.1421	0.34306
0.14008	0.33491
0.13808	0.32475
0.13609	0.31683
0.13408	0.30729
0.1321	0.30048
0.13011	0.29121
0.12809	0.28465
0.12607	0.27748
0.12407	0.27188
0.12208	0.26476
0.12009	0.25868
0.11808	0.25054
0.11609	0.24558
0.11407	0.23969
0.11206	0.23264
0.11008	0.22787
0.10807	0.22275
0.10608	0.21621
0.1041	0.21053
0.10207	0.20472
0.10008	0.1999
0.09807	0.19463
0.09608	0.18953
0.09408	0.18429
0.09208	0.17923
0.09007	0.17453
0.08805	0.17003
0.08606	0.1666
0.08406	0.16226
0.08207	0.15834
0.08007	0.15457
0.07807	0.15085
0.07607	0.14697
0.07405	0.14431
0.07206	0.14152
0.07006	0.13883
0.06807	0.13522
0.06608	0.13217
0.06403	0.12941
0.06205	0.12608
0.06006	0.1228
0.05807	0.11974
0.05607	0.11712
0.05406	0.11496
0.05206	0.11152
0.05007	0.10827
0.04804	0.10544
0.04605	0.10209
0.04404	0.09924
0.04205	0.09617
0.04004	0.09354
0.03803	0.09036
0.03604	0.0875
0.03404	0.08553
0.03204	0.08239
0.03005	0.08088
0.02805	0.07766
0.02605	0.07454
0.02404	0.07219
0.02203	0.06986
0.02003	0.06729
0.01802	0.06463
0.01605	0.06253
0.01405	0.06088
0.01203	0.0591
0.01004	0.05703
0.00804	0.05451
0.00603	0.05259
0.00404	0.05062
0.00205	0.04832
5.43023e-05	0.04649
-0.00199	0.04477
-0.00398	0.04289
-0.00598	0.04123
-0.00799	0.03965
-0.00999	0.03748
-0.01198	0.03524
-0.014	0.03303
-0.01601	0.03148
-0.018	0.02956
-0.02	0.0281
-0.02201	0.02618
-0.024	0.02427
-0.02602	0.02302
-0.02802	0.02139
-0.03	0.0194
-0.03203	0.01773
-0.03401	0.01635
-0.036	0.015
-0.038	0.01313
-0.04001	0.01149
-0.04201	0.00997
-0.04402	0.00843
-0.04602	0.00699
-0.04803	0.00566
-0.05001	0.00409
-0.05204	0.00225
-0.05403	0.000940724
-0.05608	-0.000171425
-0.05801	-0.00131
-0.06	-0.00239
-0.062	-0.00397
-0.06403	-0.006
-0.06602	-0.00808
-0.06801	-0.0091
-0.06999	-0.0093
-0.07201	-0.01057
-0.07399	-0.01148
-0.07599	-0.01298
-0.07802	-0.01424
-0.08003	-0.01539
-0.08202	-0.0167
-0.08402	-0.01793
-0.08602	-0.01855
-0.08802	-0.02063
-0.09003	-0.02146
-0.09205	-0.02299
-0.09402	-0.02326
-0.09604	-0.02393
-0.09803	-0.0251
-0.10002	-0.02601
-0.10202	-0.0274
-0.10405	-0.0286
-0.10603	-0.02928
-0.10803	-0.03045
-0.11003	-0.03178
-0.11205	-0.03209
-0.11404	-0.03514
-0.11605	-0.03566
-0.11804	-0.03557
-0.12003	-0.03553
-0.12203	-0.03766
-0.12403	-0.03839
-0.12602	-0.03962
-0.12803	-0.04008
-0.13004	-0.04201
-0.13205	-0.04241
-0.13405	-0.04616
-0.13604	-0.04599
-0.13804	-0.04679
-0.14004	-0.05058
-0.14205	-0.05064
-0.14405	-0.05195
-0.14604	-0.0523
-0.14805	-0.05275
-0.15005	-0.05341
-0.15203	-0.05517
-0.15404	-0.05537
-0.15607	-0.05635
-0.15807	-0.05924
-0.16007	-0.05855
-0.16207	-0.0591
-0.16405	-0.06103
-0.16604	-0.06151
-0.16806	-0.06094
-0.17005	-0.06114
-0.17205	-0.06241
-0.17406	-0.06371
-0.17606	-0.06346
-0.17805	-0.06549
-0.18005	-0.06516
-0.18208	-0.06568
-0.18407	-0.06672
-0.18606	-0.06788
-0.18805	-0.06761
-0.19005	-0.06797
-0.19207	-0.06889
-0.19407	-0.07077
-0.19607	-0.07088
-0.19807	-0.07156
-0.20006	-0.07298
-0.20207	-0.07446
-0.20406	-0.07405
-0.20606	-0.07491
-0.20807	-0.0753
-0.21006	-0.07697
-0.21208	-0.07887
-0.21405	-0.07835
-0.21605	-0.07906
-0.21808	-0.07967
-0.22008	-0.08158
-0.22206	-0.08178
-0.22408	-0.08273
-0.22606	-0.08362
-0.22806	-0.08416
-0.23005	-0.08509
-0.2321	-0.08548
-0.23408	-0.08544
-0.23607	-0.08646
-0.23808	-0.08671
-0.24009	-0.0887
-0.24207	-0.09089
-0.24408	-0.09124
-0.24608	-0.09201
-0.24808	-0.09373
-0.25009	-0.09469
-0.25209	-0.09468
-0.25407	-0.09574
-0.25609	-0.09587
-0.25809	-0.0963
-0.26009	-0.09709
-0.26209	-0.09729
-0.2641	-0.0979
-0.26609	-0.09911
-0.26809	-0.0991
-0.2701	-0.1004
-0.2721	-0.10178
-0.27409	-0.10214
-0.27609	-0.10298
-0.2781	-0.10253
-0.28008	-0.10356
-0.2821	-0.10444
-0.2841	-0.1058
-0.2861	-0.10608
-0.28811	-0.10693
-0.29012	-0.10725
-0.29213	-0.10797
-0.29412	-0.10854
-0.29613	-0.1101
-0.29812	-0.11032
-0.30011	-0.11143
-0.3021	-0.11217
-0.30411	-0.11225
-0.30611	-0.11355
-0.30812	-0.11344
-0.31012	-0.11473
-0.31213	-0.11484
-0.31413	-0.11498
-0.31613	-0.11572
-0.31813	-0.11721
-0.32014	-0.12037
-0.32214	-0.12016
-0.32413	-0.12104
-0.32612	-0.12286
-0.32812	-0.12357
-0.33012	-0.12363
-0.33211	-0.12507
-0.33414	-0.12512
-0.33615	-0.12576
-0.33815	-0.12749
-0.34015	-0.12823
-0.34214	-0.12967
-0.34414	-0.13088
-0.34616	-0.13203
-0.34815	-0.13165
-0.35013	-0.13261
-0.35211	-0.13371
-0.35412	-0.13417
-0.35612	-0.13661
-0.35811	-0.13693
-0.36014	-0.13824
-0.36215	-0.1392
-0.36415	-0.13959
-0.36614	-0.14132
-0.36815	-0.14191
-0.37014	-0.14277
-0.37216	-0.14368
-0.37415	-0.14405
-0.37614	-0.14522
-0.37814	-0.14471
-0.38014	-0.1463
-0.38214	-0.14744
-0.38415	-0.14924
-0.38617	-0.14926
-0.38817	-0.15224
-0.39016	-0.15531
-0.39217	-0.1621
-0.39416	-0.16203
-0.39614	-0.16472
-0.39817	-0.16398
-0.40017	-0.16573
-0.40215	-0.16496
-0.40416	-0.1665
-0.40615	-0.16647
-0.40816	-0.16801
-0.41016	-0.16837
-0.41216	-0.16976
-0.41416	-0.17094
-0.41615	-0.17123
-0.41816	-0.17134
-0.42016	-0.17206
-0.42215	-0.17225
-0.42416	-0.17328
-0.42616	-0.17439
-0.42816	-0.17483
-0.43016	-0.17619
-0.43215	-0.17647
-0.43416	-0.17907
-0.43617	-0.18095
-0.43817	-0.18104
-0.44017	-0.18267
-0.44218	-0.1828
-0.44418	-0.18467
-0.44617	-0.18525
-0.44817	-0.18546
-0.45019	-0.18594
-0.45216	-0.1868
-0.45417	-0.18764
-0.45617	-0.18851
-0.45818	-0.19023
-0.46017	-0.19221
-0.46219	-0.19541
-0.46419	-0.19589
-0.46619	-0.19599
-0.46819	-0.19581
-0.47019	-0.19699
-0.47217	-0.19758
-0.4742	-0.19873
-0.4762	-0.19936
-0.4782	-0.19933
-0.48019	-0.20018
-0.48219	-0.20246
-0.48419	-0.20288
-0.48617	-0.20203
-0.48822	-0.20489
-0.49022	-0.20617
-0.49221	-0.20835
-0.49419	-0.20906
-0.49618	-0.20963
-0.49819	-0.21015
-0.50021	-0.21073
-0.5022	-0.21255
-0.5042	-0.21388
-0.50619	-0.21598
-0.50819	-0.21751
-0.51019	-0.21938
-0.51219	-0.21957
-0.51422	-0.22102
-0.51621	-0.2217
-0.5182	-0.22452
-0.52021	-0.22536
-0.52221	-0.22564
-0.5242	-0.2271
-0.52621	-0.22821
-0.52821	-0.22994
-0.53022	-0.23098
-0.53222	-0.23398
-0.53421	-0.2355
-0.5362	-0.23795
-0.53822	-0.23794
-0.54023	-0.23955
-0.54222	-0.23979
-0.54423	-0.24206
-0.54623	-0.24354
-0.54821	-0.2443
-0.55021	-0.24466
-0.55223	-0.24612
-0.55423	-0.24749
-0.55622	-0.25127
-0.55823	-0.25611
-0.56022	-0.25588
-0.56223	-0.25718
-0.56422	-0.25933
-0.56623	-0.26148
-0.56823	-0.26378
-0.57024	-0.26505
-0.57224	-0.26848
-0.57424	-0.27009
-0.57621	-0.27199
-0.57825	-0.27334
-0.58024	-0.28075
-0.58222	-0.28136
-0.58424	-0.28267
-0.58623	-0.28681
-0.58822	-0.28788
-0.59023	-0.28943
-0.59224	-0.291
-0.59424	-0.29398
-0.59624	-0.29734
-0.59824	-0.29881
-0.60024	-0.30265
-0.60226	-0.30213
-0.60426	-0.30674
-0.60625	-0.30841
-0.60824	-0.3134
-0.61026	-0.31457
-0.61222	-0.31579
-0.61424	-0.31818
-0.61625	-0.32026
-0.61825	-0.32614
-0.62024	-0.32829
-0.62225	-0.33029
-0.62425	-0.33275
-0.62623	-0.33621
-0.62825	-0.33826
-0.63023	-0.34125
-0.63223	-0.34428
-0.63424	-0.34767
-0.63624	-0.3534
-0.63823	-0.35855
-0.64023	-0.3643
-0.64227	-0.36855
-0.64427	-0.3711
-0.64625	-0.37355
-0.64825	-0.37812
-0.65026	-0.38133
-0.65225	-0.38501
-0.65427	-0.38857
-0.65626	-0.39296
-0.65824	-0.39548
-0.66024	-0.39993
-0.66224	-0.40376
-0.66425	-0.40807
-0.66625	-0.41023
-0.66827	-0.41316
-0.67028	-0.41522
-0.67226	-0.41724
-0.67428	-0.41965
-0.67627	-0.42315
-0.67826	-0.43205
-0.68027	-0.44131
-0.68227	-0.44372
-0.68425	-0.44643
-0.68626	-0.45275
-0.68826	-0.45474
-0.69027	-0.45468
-0.69226	-0.45596
-0.69428	-0.46111
-0.69628	-0.46031
-0.69827	-0.46181
-0.70028	-0.46561
-0.70227	-0.46841
-0.70426	-0.4683
-0.70629	-0.468
-0.70829	-0.47103
-0.71029	-0.47205
-0.71228	-0.48467
-0.71428	-0.48915
-0.71628	-0.49335
-0.71828	-0.49257
-0.7203	-0.49193
-0.7223	-0.4962
-0.72429	-0.49438
-0.7263	-0.5004
-0.72828	-0.50178
-0.73032	-0.50621
-0.73229	-0.50909
-0.7343	-0.51211
-0.73629	-0.51492
-0.73829	-0.51701
-0.74029	-0.5174
-0.74229	-0.52083
-0.7443	-0.52707
-0.74631	-0.53401
-0.7483	-0.54633
-0.7503	-0.58001
-0.75229	-0.60127
-0.75429	-0.61773
-0.7563	-0.61953
-0.7583	-0.62306
-0.76029	-0.62746
-0.76229	-0.63236
-0.76429	-0.63616
-0.76628	-0.64998
-0.76828	-0.6651
-0.7703	-0.67965
-0.7723	-0.68454
-0.77431	-0.69021
-0.77633	-0.69911
-0.77831	-0.70045
-0.7803	-0.70373
-0.78231	-0.70446
-0.78431	-0.71558
-0.78632	-0.71776
-0.78831	-0.72317
-0.79031	-0.72749
-0.79229	-0.75506
-0.7943	-0.76389
-0.79633	-0.78558
-0.79832	-0.80112
-0.80031	-0.80374
-0.80231	-0.80452
-0.80431	-0.81407
-0.8063	-0.81536
-0.80832	-0.82975
-0.81033	-0.84156
-0.81232	-0.84682
-0.81432	-0.85416
-0.81631	-0.85559
-0.8183	-0.85967
-0.82032	-0.86483
-0.8223	-0.87192
-0.8243	-0.87098
-0.82629	-0.87624
-0.82829	-0.88131
-0.83029	-0.8806
-0.83229	-0.88656
-0.83432	-0.89696
-0.8363	-0.90043
-0.83829	-0.90391
-0.8403	-0.9098
-0.84228	-0.918
-0.84429	-0.92685
-0.84632	-0.92845
-0.84831	-0.9274
-0.8503	-0.9376
-0.85231	-0.94845
-0.8543	-0.96006
-0.85631	-0.97457
-0.85833	-1.00257
-0.86033	-1.01683
-0.86232	-1.02998
-0.8643	-1.04151
-0.8663	-1.05213
-0.8683	-1.05239
-0.8703	-1.05375
-0.87231	-1.05881
-0.87431	-1.06994
-0.87632	-1.07965
-0.87832	-1.08907
-0.88033	-1.09164
-0.88232	-1.09747
-0.88434	-1.1078
-0.88634	-1.10605
-0.88832	-1.11191
-0.89032	-1.11396
-0.89231	-1.11975
-0.89432	-1.12704
-0.89632	-1.13301
-0.89834	-1.14377
-0.90034	-1.16082
-0.90233	-1.16704
-0.90433	-1.17291
-0.90632	-1.18217
-0.90832	-1.18318
-0.91035	-1.19347
-0.91235	-1.20002
-0.91432	-1.2025
-0.91633	-1.20746
-0.91833	-1.21415
-0.92034	-1.21462
-0.92232	-1.22083
-0.92435	-1.23282
-0.92633	-1.23688
-0.92834	-1.24873
-0.93033	-1.25664
-0.93233	-1.25478
-0.93433	-1.27074
-0.93637	-1.27514
-0.93835	-1.29144
-0.94033	-1.30584
-0.94234	-1.31038
-0.94433	-1.32253
-0.94634	-1.32569
-0.94835	-1.33267
-0.95036	-1.35868
-0.95236	-1.36711
-0.95436	-1.37803
-0.95635	-1.38686
-0.95835	-1.39028
-0.96035	-1.40567
-0.96237	-1.42194
-0.96436	-1.43507
-0.96634	-1.43833
-0.96835	-1.44668
-0.97034	-1.45816
-0.97235	-1.4632
-0.97436	-1.46981
-0.97637	-1.47416
-0.97836	-1.48861
-0.98037	-1.50536
-0.98237	-1.51939
-0.98436	-1.53545
-0.98636	-1.5493
-0.98838	-1.55915
-0.99036	-1.57548
-0.99236	-1.58845
-0.99436	-1.603
-0.99637	-1.60914
-0.99835	-1.63508
-1.00038	-1.64725
-1.00238	-1.65588
-1.00437	-1.66969
-1.00637	-1.67315
-1.00838	-1.68984
-1.01037	-1.70534
-1.01239	-1.71554
-1.01438	-1.72519
-1.01637	-1.7356
-1.01836	-1.75024
-1.02037	-1.7686
-1.02237	-1.77907
-1.02437	-1.79677
-1.02639	-1.80878
-1.02837	-1.8185
-1.03036	-1.82946
-1.03238	-1.84374
-1.03437	-1.8563
-1.03637	-1.87126
-1.03838	-1.89088
-1.04038	-1.89598
-1.04237	-1.90672
-1.04438	-1.91992
-1.04638	-1.93174
-1.04836	-1.94472
-1.05035	-1.95515
-1.05239	-1.97072
-1.05438	-1.98832
-1.05638	-2.001
-1.05838	-2.01172
-1.0604	-2.02727
-1.06238	-2.03866
-1.0644	-2.04632
-1.0664	-2.06632
-1.06839	-2.07719
-1.07039	-2.08956
-1.07239	-2.10065
-1.07438	-2.11327
-1.0764	-2.13074
-1.07842	-2.14338
-1.08041	-2.15918
-1.0824	-2.17663
-1.0844	-2.18916
-1.0864	-2.20426
-1.0884	-2.21803
-1.09042	-2.23304
-1.0924	-2.24611
-1.09438	-2.26234
-1.0964	-2.2786
-1.09839	-2.28476
-1.10039	-2.30374
-1.10239	-2.31456
-1.10441	-2.32644
-1.10642	-2.33707
-1.1084	-2.35355
-1.11041	-2.37149
-1.11241	-2.37965
-1.11439	-2.39591
-1.11642	-2.40883
-1.11842	-2.41586
-1.1204	-2.43131
-1.1224	-2.44584
-1.1244	-2.47002
-1.1264	-2.479
-1.1284	-2.49092
-1.13042	-2.4988
-1.13242	-2.51879
-1.13442	-2.53782
-1.13642	-2.55098
-1.13841	-2.56139
-1.14043	-2.57302
-1.14243	-2.58684
-1.14442	-2.60477
-1.14641	-2.62145
-1.14842	-2.62459
-1.15041	-2.63226
-1.15241	-2.65057
-1.15443	-2.65921
-1.15644	-2.68146
-1.15843	-2.69788
-1.16044	-2.71008
-1.16243	-2.73649
-1.16443	-2.74928
-1.16645	-2.76377
-1.16844	-2.78137
-1.17043	-2.7898
-1.17244	-2.80379
-1.17443	-2.8172
-1.17642	-2.82605
-1.17842	-2.84225
-1.18043	-2.86241
-1.18245	-2.86879
-1.18443	-2.86424
-1.18645	-2.87474
-1.18844	-2.89266
-1.19045	-2.91536
-1.19245	-2.93563
-1.19444	-2.95847
-1.19645	-2.97138
-1.19844	-2.9821
-1.20043	-2.9986
-1.20244	-3.03032
-1.20445	-3.04914
-1.20646	-3.06527
-1.20847	-3.0905
-1.21046	-3.0936
-1.21247	-3.11843
-1.21446	-3.14484
-1.21646	-3.16153
-1.21846	-3.19393
-1.22046	-3.21792
-1.22246	-3.23134
-1.22446	-3.25964
-1.22645	-3.28069
-1.22846	-3.31144
-1.23046	-3.33596
-1.23246	-3.35416
-1.23446	-3.37901
-1.23646	-3.39056
-1.23845	-3.42125
-1.24045	-3.44384
-1.24244	-3.46339
-1.24446	-3.48725
-1.24646	-3.50599
-1.24844	-3.52156
-1.25044	-3.55937
-1.25244	-3.57472
-1.25443	-3.59524
-1.25645	-3.60599
-1.25845	-3.6189
-1.26046	-3.66407
-1.26246	-3.67302
-1.26447	-3.69728
-1.26646	-3.71746
-1.26848	-3.7616
-1.27047	-3.7781
-1.27246	-3.79294
-1.27446	-3.81217
-1.27647	-3.83141
-1.27846	-3.84701
-1.28045	-3.86765
-1.28249	-3.8862
-1.28449	-3.9143
-1.28648	-3.94578
-1.28849	-3.9496
-1.29047	-3.96604
-1.29247	-3.98314
-1.29448	-4.00159
-1.29648	-4.00957
-1.29846	-4.02376
-1.30048	-4.04262
-1.30247	-4.06021
-1.30447	-4.07834
-1.30647	-4.10096
-1.30849	-4.12554

## Sheet: Figure3Raman
Raman	0.7 V		0.5 V		0.3 V		0.1 V		-0.1 V		-0.3 V		-0.5 V		-0.7 V		-0.9 V		-1.1 V		-1.3 V
	Raman shift	Intensity	Raman shift	Intensity	Raman shift	Intensity	Raman shift	Intensity	Raman shift	Intensity	Raman shift	Intensity	Raman shift	Intensity	Raman shift	Intensity	Raman shift	Intensity	Raman shift	Intensity	Raman shift	Intensity
	400.213	17.2753	400.213	9.82209	400.213	-3.56382	400.213	-12.3826	400.213	-3.68432	400.213	-1.13292	400.213	-11.6973	400.213	9.26057	400.213	2.78749	400.213	11.6445	400.213	9.02986
	401.987	17.3693	401.987	9.59578	401.987	-3.84125	401.987	-12.0609	401.987	-3.11008	401.987	-0.93727	401.987	-11.7578	401.987	9.41821	401.987	1.3883	401.987	12.842	401.987	8.83413
	403.761	17.5937	403.761	8.87761	403.761	-4.48349	403.761	-11.5696	403.761	-2.42364	403.761	-0.73762	403.761	-11.7517	403.761	9.56678	403.761	0.69907	403.761	13.8712	403.761	8.95037
	405.532	17.6457	405.532	7.98143	405.532	-5.40179	405.532	-10.9213	405.532	-1.61559	405.532	-0.53937	405.532	-11.4086	405.532	9.34764	405.532	-0.20895	405.532	14.5371	405.532	9.4365
	407.304	17.0517	407.304	6.94057	407.304	-5.69394	407.304	-10.0372	407.304	-0.84349	407.304	-0.29552	407.304	-11.3046	407.304	8.75882	407.304	-0.34341	407.304	14.8801	407.304	9.98635
	409.077	16.4565	409.077	5.64684	409.077	-5.57061	409.077	-9.16776	409.077	-0.26027	409.077	-0.06705	409.077	-11.1744	409.077	7.50157	409.077	0.10811	409.077	15.0048	409.077	11.2617
	410.849	15.7596	410.849	4.48087	410.849	-5.28131	410.849	-8.2123	410.849	0.03785	410.849	0.10299	410.849	-11.0238	410.849	6.25168	410.849	0.76609	410.849	14.8982	410.849	12.7139
	412.621	15.1727	412.621	3.36374	412.621	-5.0278	412.621	-7.19411	412.621	0.18421	412.621	0.08648	412.621	-10.8442	412.621	5.33142	412.621	1.27771	412.621	14.5932	412.621	14.1589
	414.39	14.6215	414.39	2.4171	414.39	-4.49678	414.39	-6.32821	414.39	0.03388	414.39	-1.22744	414.39	-10.6346	414.39	5.06768	414.39	2.00853	414.39	14.1862	414.39	15.4571
	416.161	14.1464	416.161	1.75488	416.161	-3.60693	416.161	-5.40352	416.161	-0.26282	416.161	-2.2728	416.161	-10.375	416.161	3.95434	416.161	2.28042	416.161	13.7235	416.161	16.5455
	417.932	13.8008	417.932	1.45571	417.932	-2.80036	417.932	-4.38075	417.932	-0.53884	417.932	-3.17949	417.932	-10.0946	417.932	3.69053	417.932	1.06339	417.932	13.0617	417.932	17.3312
	419.703	12.577	419.703	1.58214	419.703	-1.96109	419.703	-3.13558	419.703	-0.81382	419.703	-3.91183	419.703	-9.75198	419.703	3.7539	419.703	0.64771	419.703	12.3197	419.703	17.7332
	421.471	11.1024	421.471	2.13646	421.471	-1.34152	421.471	-1.88711	421.471	-1.45846	421.471	-4.40809	421.471	-9.31703	421.471	4.39356	421.471	1.26577	421.471	11.3429	421.471	17.9764
	423.24	9.58744	423.24	3.68151	423.24	-0.95064	423.24	-0.61009	423.24	-1.91844	423.24	-4.73152	423.24	-8.72409	423.24	4.81886	423.24	2.28144	423.24	10.5099	423.24	17.9731
	425.01	8.25586	425.01	5.69272	425.01	-0.55184	425.01	0.51321	425.01	-1.74431	425.01	-4.70759	425.01	-8.03428	425.01	5.85484	425.01	3.45769	425.01	9.88	425.01	17.8686
	426.777	7.06911	426.777	8.43549	426.777	0.6368	426.777	1.11689	426.777	-1.30313	426.777	-4.34725	426.777	-7.23533	426.777	6.56195	426.777	4.52051	426.777	9.40272	426.777	17.3917
	428.545	6.39891	428.545	12.1848	428.545	2.36139	428.545	1.45415	428.545	-0.70356	428.545	-3.61325	428.545	-6.10392	428.545	7.19418	428.545	5.56149	428.545	9.34029	428.545	16.8454
	430.314	5.78119	430.314	16.5505	430.314	3.58713	430.314	1.52956	430.314	0.07438	430.314	-1.70061	430.314	-5.04664	430.314	8.16945	430.314	6.6442	430.314	10.3527	430.314	16.2584
	432.08	5.17918	432.08	19.2593	432.08	4.59921	432.08	1.4172	432.08	0.64865	432.08	0.35959	432.08	-3.94031	432.08	9.0939	432.08	8.21845	432.08	11.7415	432.08	15.6664
	433.848	5.18661	433.848	20.2671	433.848	5.8404	433.848	1.09308	433.848	1.54713	433.848	2.26554	433.848	-2.85951	433.848	10.3059	433.848	9.81226	433.848	13.727	433.848	15.1173
	435.615	5.30499	435.615	19.371	435.615	7.63143	435.615	0.93903	435.615	1.83051	435.615	3.92781	435.615	-1.81624	435.615	11.7647	435.615	11.2793	435.615	16.2479	435.615	14.6832
	437.38	5.55336	437.38	16.9965	437.38	9.26946	437.38	1.12793	437.38	2.27535	437.38	5.21976	437.38	-0.84135	437.38	12.722	437.38	12.2763	437.38	18.6061	437.38	14.4548
	439.147	5.86038	439.147	10.2442	439.147	10.2048	439.147	1.23375	439.147	2.61119	439.147	6.3713	439.147	-0.16553	439.147	13.4207	439.147	12.5735	439.147	19.8439	439.147	14.3481
	440.913	6.25532	440.913	6.09093	440.913	10.8012	440.913	1.2237	440.913	2.75051	440.913	7.41344	440.913	0.26095	440.913	13.5875	440.913	12.7877	440.913	20.339	440.913	14.1971
	442.677	6.57388	442.677	7.40527	442.677	9.44999	442.677	0.66364	442.677	2.78617	442.677	8.11192	442.677	0.42901	442.677	13.7931	442.677	13.8475	442.677	20.5795	442.677	14.4366
	444.442	6.72815	444.442	11.9839	444.442	9.11636	444.442	0.15546	444.442	2.65561	444.442	8.37195	444.442	0.42979	444.442	14.2533	444.442	14.7744	444.442	20.5203	444.442	14.9703
	446.208	6.48268	446.208	15.1043	446.208	8.66274	446.208	-0.27705	446.208	2.48733	446.208	7.84122	446.208	-0.02635	446.208	15.3158	446.208	14.6108	446.208	20.3503	446.208	15.6418
	447.971	6.32425	447.971	17.1451	447.971	8.26104	447.971	-0.51097	447.971	2.30335	447.971	6.68838	447.971	-0.7571	447.971	17.0471	447.971	14.1215	447.971	19.8599	447.971	16.3495
	449.735	6.19901	449.735	17.951	449.735	7.56257	449.735	-0.38155	449.735	2.20672	449.735	4.92803	449.735	-1.64724	449.735	19.2738	449.735	13.8748	449.735	19.4455	449.735	17.0751
	451.5	6.02777	451.5	17.6376	451.5	4.7508	451.5	0.35548	451.5	2.18715	451.5	3.17202	451.5	-2.47271	451.5	20.0829	451.5	13.7351	451.5	18.7386	451.5	17.8086
	453.262	5.90056	453.262	16.4339	453.262	3.30633	453.262	1.21898	453.262	2.36589	453.262	2.44804	453.262	-2.95139	453.262	20.9455	453.262	13.8312	453.262	17.5751	453.262	18.5412
	455.025	5.7901	455.025	14.6554	455.025	3.00133	455.025	2.18854	455.025	2.82091	455.025	2.19155	455.025	-3.03874	455.025	21.3254	455.025	14.1112	455.025	16.4631	455.025	19.208
	456.786	5.68026	456.786	13.269	456.786	2.54409	456.786	3.25282	456.786	3.46927	456.786	2.87882	456.786	-2.73876	456.786	22.1986	456.786	14.581	456.786	15.4421	456.786	19.5278
	458.549	5.51692	458.549	14.8325	458.549	2.39133	458.549	3.8114	458.549	4.8838	458.549	3.85785	458.549	-2.08338	458.549	23.0933	458.549	15.0686	458.549	14.534	458.549	19.988
	460.312	5.58018	460.312	14.9483	460.312	2.7212	460.312	4.33225	460.312	5.94096	460.312	4.88671	460.312	-0.98026	460.312	24.3445	460.312	15.6561	460.312	13.9776	460.312	20.0373
	462.072	5.72973	462.072	15.3413	462.072	6.03375	462.072	4.57068	462.072	6.86412	462.072	5.81151	462.072	1.27937	462.072	25.1551	462.072	16.0284	462.072	14.4371	462.072	20.0162
	463.834	6.01017	463.834	16.1766	463.834	7.00632	463.834	4.66129	463.834	7.495	463.834	6.66214	463.834	3.71744	463.834	25.4674	463.834	16.3958	463.834	15.342	463.834	19.7454
	465.594	6.3788	465.594	17.4672	465.594	7.95586	465.594	4.53059	465.594	7.87887	465.594	7.69923	465.594	5.92436	465.594	25.6344	465.594	17.4939	465.594	17.0916	465.594	19.2849
	467.355	6.73734	467.355	18.6472	467.355	9.07536	467.355	4.14631	467.355	8.14372	467.355	8.7852	467.355	6.66967	467.355	24.8533	467.355	18.8275	467.355	18.9138	467.355	19.0569
	469.114	7.10566	469.114	19.6492	469.114	12.1987	469.114	3.53165	469.114	7.94068	469.114	9.85776	469.114	7.11119	469.114	24.0492	469.114	20.5468	469.114	20.6912	469.114	18.7933
	470.874	7.48334	470.874	20.1654	470.874	12.8899	470.874	3.4072	470.874	7.68264	470.874	10.8726	470.874	7.06545	470.874	22.5028	470.874	22.191	470.874	21.9982	470.874	18.7343
	472.633	7.86214	472.633	20.7009	472.633	13.6737	472.633	3.38913	472.633	7.34711	472.633	11.2891	472.633	6.90401	472.633	21.2877	472.633	22.3536	472.633	23.0049	472.633	18.4976
	474.392	8.20147	474.392	21.1536	474.392	13.8004	474.392	3.39889	474.392	6.98163	474.392	11.5076	474.392	6.06728	474.392	20.0751	474.392	21.9343	474.392	23.6396	474.392	18.3609
	476.15	8.50208	476.15	21.6265	476.15	13.4789	476.15	3.59546	476.15	6.68033	476.15	10.5517	476.15	5.04427	476.15	18.9789	476.15	21.7624	476.15	24.0191	476.15	18.1976
	477.909	8.5325	477.909	21.8914	477.909	12.2366	477.909	3.7962	477.909	6.41295	477.909	10.1885	477.909	4.09988	477.909	17.6251	477.909	20.8218	477.909	24.0367	477.909	17.5778
	479.666	8.64661	479.666	22.0501	479.666	11.9766	479.666	4.02886	479.666	6.21826	479.666	10.4855	479.666	3.27181	479.666	17.2815	479.666	19.4752	479.666	23.7266	479.666	16.9257
	481.425	8.70903	481.425	21.602	481.425	12.0269	481.425	4.16938	481.425	6.08727	481.425	10.8463	481.425	2.5828	481.425	17.8017	481.425	18.0419	481.425	23.2205	481.425	15.9838
	483.181	8.7016	483.181	20.8391	483.181	11.6486	483.181	4.25679	483.181	6.03678	483.181	11.1913	483.181	1.99861	483.181	18.0955	483.181	16.7923	483.181	22.1823	483.181	14.9565
	484.939	8.57977	484.939	20.3357	484.939	10.858	484.939	4.36819	484.939	6.01227	484.939	11.518	484.939	2.49154	484.939	18.3016	484.939	15.526	484.939	20.7359	484.939	13.925
	486.694	8.4053	486.694	20.1037	486.694	10.3128	486.694	4.43937	486.694	6.18602	486.694	11.8299	486.694	2.99501	486.694	17.9065	486.694	13.8094	486.694	19.1737	486.694	12.8016
	488.451	8.12608	488.451	20.2133	488.451	9.90714	488.451	4.50601	488.451	6.37483	488.451	12.0453	488.451	3.81054	488.451	18.1154	488.451	12.0062	488.451	17.5857	488.451	11.6841
	490.206	7.84449	490.206	20.4814	490.206	10.1041	490.206	4.51033	490.206	6.81588	490.206	12.2934	490.206	4.42238	490.206	18.2225	490.206	10.4816	490.206	16.4548	490.206	10.5704
	491.963	7.26765	491.963	20.5896	491.963	9.66016	491.963	4.52955	491.963	7.30884	491.963	12.3588	491.963	4.95826	491.963	17.6898	491.963	9.6676	491.963	15.593	491.963	9.58691
	493.717	6.50292	493.717	20.1809	493.717	9.41827	493.717	4.33766	493.717	7.79539	493.717	12.3956	493.717	4.99233	493.717	17.5572	493.717	8.59655	493.717	15.1082	493.717	8.87199
	495.473	5.6176	495.473	19.6403	495.473	8.72289	495.473	4.1699	495.473	8.06846	495.473	12.1575	495.473	5.06116	495.473	17.4566	495.473	7.68255	495.473	15.581	495.473	8.18348
	497.226	4.68379	497.226	18.9682	497.226	7.96418	497.226	4.22062	497.226	7.30647	497.226	11.9275	497.226	4.90007	497.226	17.0853	497.226	6.95882	497.226	16.2468	497.226	7.4439
	498.979	3.82901	498.979	18.2413	498.979	6.54737	498.979	4.22052	498.979	6.31785	498.979	11.5305	498.979	5.48349	498.979	16.1267	498.979	6.28035	498.979	17.2075	498.979	6.90228
	500.734	3.06309	500.734	17.5145	500.734	5.84013	500.734	4.22927	500.734	4.97792	500.734	11.116	500.734	6.03617	500.734	15.3863	500.734	6.52045	500.734	17.2578	500.734	6.94999
	502.487	3.44846	502.487	16.837	502.487	4.74742	502.487	4.22392	502.487	4.39386	502.487	10.6204	502.487	6.63214	502.487	14.5077	502.487	6.87692	502.487	17.0778	502.487	7.31394
	504.241	4.0058	504.241	16.1651	504.241	4.3468	504.241	4.17618	504.241	4.28651	504.241	10.0791	504.241	7.32833	504.241	13.5832	504.241	7.36432	504.241	16.5892	504.241	7.79591
	505.993	4.77877	505.993	15.5041	505.993	4.58534	505.993	4.09569	505.993	4.03113	505.993	9.46801	505.993	7.77136	505.993	11.8714	505.993	7.6432	505.993	15.9999	505.993	8.24793
	507.746	5.5358	507.746	14.8243	507.746	4.99555	507.746	3.97366	507.746	3.66857	507.746	8.80545	507.746	7.9158	507.746	10.3252	507.746	7.65858	507.746	15.3673	507.746	8.46558
	509.497	5.97866	509.497	14.2002	509.497	4.89015	509.497	3.8305	509.497	3.31333	509.497	8.10714	509.497	7.71173	509.497	9.25252	509.497	7.71679	509.497	14.7241	509.497	8.82342
	511.248	6.43673	511.248	13.5578	511.248	4.9574	511.248	3.61047	511.248	2.89618	511.248	7.39887	511.248	7.22741	511.248	8.69471	511.248	7.47417	511.248	14.0977	511.248	8.58655
	513.001	6.91627	513.001	12.9221	513.001	5.54734	513.001	3.3244	513.001	2.5211	513.001	6.63933	513.001	6.50221	513.001	7.96047	513.001	7.06749	513.001	13.5922	513.001	8.13402
	514.751	7.29025	514.751	12.3033	514.751	6.01304	514.751	2.98821	514.751	2.17365	514.751	5.90163	514.751	5.59735	514.751	8.06398	514.751	6.60902	514.751	13.1763	514.751	7.59849
	516.5	7.57315	516.5	11.6194	516.5	6.53174	516.5	2.2175	516.5	1.62495	516.5	5.10688	516.5	4.45501	516.5	8.20441	516.5	6.0529	516.5	12.8891	516.5	7.1042
	518.252	7.76132	518.252	10.91	518.252	5.94439	518.252	1.57257	518.252	1.13667	518.252	4.34499	518.252	3.09267	518.252	7.92338	518.252	5.35226	518.252	12.8222	518.252	6.59889
	520.001	7.83766	520.001	10.2028	520.001	5.52117	520.001	0.83367	520.001	0.62361	520.001	3.74162	520.001	1.72597	520.001	7.46981	520.001	4.62657	520.001	12.8791	520.001	6.12896
	521.75	7.85307	521.75	9.43592	521.75	4.59703	521.75	0.04965	521.75	0.16365	521.75	3.08865	521.75	-0.01757	521.75	7.15691	521.75	3.84853	521.75	13.0491	521.75	5.82467
	523.5	7.63502	523.5	8.71991	523.5	4.91345	523.5	-1.02675	523.5	-0.28277	523.5	2.51042	523.5	-1.70979	523.5	6.86736	523.5	3.03486	523.5	13.2176	523.5	5.56905
	525.248	7.35286	525.248	8.01604	525.248	4.86009	525.248	-2.27486	525.248	-0.66676	525.248	2.0545	525.248	-3.33884	525.248	6.33954	525.248	2.30399	525.248	13.1809	525.248	5.91895
	526.996	6.77716	526.996	7.28973	526.996	4.79862	526.996	-4.07239	526.996	-1.01022	526.996	1.65667	526.996	-4.51208	526.996	5.94021	526.996	1.58497	526.996	13.0259	526.996	6.1827
	528.746	6.08275	528.746	6.57171	528.746	5.10328	528.746	-3.69785	528.746	-1.27478	528.746	1.24869	528.746	-5.14041	528.746	6.11955	528.746	1.05433	528.746	12.0631	528.746	6.5948
	530.493	5.36186	530.493	5.85441	530.493	4.92617	530.493	-3.33092	530.493	-1.47982	530.493	0.51743	530.493	-4.92703	530.493	6.41311	530.493	0.58184	530.493	11.0057	530.493	7.09985
	532.24	4.80062	532.24	5.08522	532.24	4.58055	532.24	-2.97056	532.24	-1.61414	532.24	0.86823	532.24	-3.94541	532.24	6.81256	532.24	0.30675	532.24	9.91731	532.24	8.00726
	533.988	6.13509	533.988	4.34622	533.988	4.33796	533.988	-2.61587	533.988	-1.63857	533.988	1.86535	533.988	-2.79287	533.988	7.34899	533.988	0.03862	533.988	8.88811	533.988	9.00757
	535.734	6.92565	535.734	3.63638	535.734	4.09291	535.734	-2.26708	535.734	-1.55088	535.734	3.45453	535.734	-1.33862	535.734	7.61636	535.734	-0.00642	535.734	7.93868	535.734	10.1331
	537.48	7.34902	537.48	3.03413	537.48	3.60709	537.48	-1.92326	537.48	-1.27542	537.48	5.01303	537.48	0.14338	537.48	7.55797	537.48	0.10723	537.48	7.39145	537.48	11.1704
	539.225	7.18411	539.225	2.71529	539.225	3.14787	539.225	-1.39303	539.225	-0.68206	539.225	6.20303	539.225	1.33739	539.225	7.34464	539.225	0.37317	539.225	6.8879	539.225	11.7489
	540.972	6.92626	540.972	4.12957	540.972	2.9886	540.972	-1.49407	540.972	-0.15126	540.972	6.93119	540.972	2.56317	540.972	6.99204	540.972	0.77684	540.972	6.64175	540.972	12.2274
	542.717	6.59822	542.717	5.43459	542.717	2.8785	542.717	-1.41376	542.717	0.49399	542.717	7.50136	542.717	3.80447	542.717	6.82736	542.717	1.31136	542.717	6.53104	542.717	12.7755
	544.462	6.28857	544.462	6.73385	544.462	2.76568	544.462	-0.88599	544.462	1.42427	544.462	7.89851	544.462	4.71341	544.462	6.57485	544.462	2.12736	544.462	6.67094	544.462	12.4438
	546.206	5.95983	546.206	7.65386	546.206	2.44682	546.206	-0.75954	546.206	2.32604	546.206	6.71207	546.206	5.34338	546.206	6.38713	546.206	3.37169	546.206	7.25196	546.206	11.9913
	547.952	5.78688	547.952	8.17543	547.952	2.26123	547.952	-0.23096	547.952	3.20009	547.952	3.71921	547.952	5.71994	547.952	6.19765	547.952	4.75177	547.952	8.11593	547.952	11.5131
	549.695	5.68378	549.695	8.3261	549.695	2.14352	549.695	0.11537	549.695	3.99067	549.695	3.50257	549.695	5.88057	549.695	5.73913	549.695	6.46615	549.695	9.60065	549.695	11.0476
	551.438	5.72474	551.438	8.36505	551.438	2.02525	551.438	0.13588	551.438	4.08932	551.438	3.45912	551.438	5.88641	551.438	5.3992	551.438	8.39876	551.438	11.9777	551.438	10.5639
	553.181	5.8728	553.181	8.23165	553.181	1.90696	553.181	1.06649	553.181	4.17952	553.181	3.57905	553.181	5.73516	553.181	4.92921	553.181	10.3018	553.181	12.4037	553.181	10.2135
	554.923	5.99127	554.923	7.99676	554.923	2.39672	554.923	1.42523	554.923	3.08001	554.923	3.67937	554.923	5.47838	554.923	3.95958	554.923	11.267	554.923	12.8013	554.923	10.2271
	556.667	6.22262	556.667	7.48284	556.667	2.53594	556.667	2.48551	556.667	3.11697	556.667	3.55062	556.667	5.19423	556.667	3.62504	556.667	11.4134	556.667	13.3339	556.667	10.2954
	558.409	6.41522	558.409	6.8544	558.409	2.69719	558.409	2.67411	558.409	3.15399	558.409	3.37916	558.409	4.87258	558.409	3.41097	558.409	12.5102	558.409	13.9146	558.409	10.4939
	560.151	6.61507	560.151	6.14872	560.151	3.12086	560.151	3.00459	560.151	3.19158	560.151	3.06775	560.151	4.60272	560.151	4.13116	560.151	12.332	560.151	14.7214	560.151	10.7297
	561.892	6.92131	561.892	5.38329	561.892	3.2428	561.892	2.90034	561.892	3.23021	561.892	3.24373	561.892	2.20527	561.892	4.24695	561.892	11.5916	561.892	15.5852	561.892	11.1136
	563.632	7.24264	563.632	4.58383	563.632	3.28053	563.632	3.20677	563.632	3.37625	563.632	3.379	563.632	2.2087	563.632	3.87636	563.632	10.2989	563.632	16.372	563.632	11.5255
	565.373	7.69372	565.373	3.787	565.373	3.34261	565.373	3.10939	565.373	2.86033	565.373	3.30675	565.373	1.84695	565.373	3.65364	565.373	8.62504	565.373	17.1236	565.373	12.0393
	567.115	8.32289	567.115	3.24969	567.115	3.37439	567.115	3.0156	567.115	2.35481	567.115	2.88844	567.115	1.44119	567.115	3.52297	567.115	6.42637	567.115	18.2893	567.115	12.6328
	568.855	10.8065	568.855	2.73903	568.855	3.41602	568.855	2.92554	568.855	2.31229	568.855	2.03857	568.855	1.48932	568.855	2.26861	568.855	4.22261	568.855	19.4179	568.855	13.2098
	570.594	11.4331	570.594	2.33877	570.594	3.28795	570.594	2.83905	570.594	2.2712	570.594	1.17026	570.594	1.49338	570.594	2.01649	570.594	2.8369	570.594	20.5459	570.594	13.8029
	572.333	11.4526	572.333	2.03585	572.333	3.4313	572.333	2.85728	572.333	2.11847	572.333	0.3938	572.333	1.84135	572.333	2.06026	572.333	1.76305	572.333	21.6033	572.333	14.4342
	574.072	11.0012	574.072	1.90996	574.072	3.64638	574.072	2.33983	574.072	2.37387	574.072	-0.26194	574.072	3.40971	574.072	2.18383	574.072	0.75692	574.072	22.5105	574.072	15.125
	575.811	10.2537	575.811	1.76502	575.811	3.57556	575.811	2.12441	575.811	2.66243	575.811	-0.67616	575.811	4.94945	575.811	2.04108	575.811	0.30473	575.811	23.2309	575.811	15.1327
	577.549	9.41086	577.549	1.65576	577.549	3.49634	577.549	2.1201	577.549	3.18553	577.549	-0.7869	577.549	6.48893	577.549	1.6963	577.549	-1.27104	577.549	23.3433	577.549	14.8715
	579.286	7.72337	579.286	1.52291	579.286	3.4204	579.286	2.05054	579.286	4.87986	579.286	-0.60379	579.286	8.02819	579.286	1.77576	579.286	0.33375	579.286	23.3605	579.286	14.4304
	581.026	6.03273	581.026	1.27757	581.026	3.3476	581.026	1.98411	581.026	5.22675	581.026	-0.3334	581.026	9.01789	581.026	2.08857	581.026	3.6652	581.026	23.1686	581.026	14.1053
	582.763	1.59852	582.763	1.17571	582.763	3.15707	582.763	1.92089	582.763	5.5301	582.763	0.07416	582.763	10.479	582.763	3.02342	582.763	6.27181	582.763	22.5892	582.763	13.7685
	584.5	1.61604	584.5	1.08746	584.5	2.85441	584.5	1.86077	584.5	6.30907	584.5	0.53627	584.5	12.2091	584.5	3.55653	584.5	8.75364	584.5	21.7533	584.5	13.4226
	586.236	1.63273	586.236	1.06067	586.236	2.45467	586.236	1.66301	586.236	6.71669	586.236	0.71992	586.236	13.3744	586.236	3.74921	586.236	10.9167	586.236	20.8453	586.236	13.1427
	587.972	4.88691	587.972	1.03531	587.972	2.08439	587.972	1.43767	587.972	7.05863	587.972	0.7951	587.972	14.3587	587.972	4.03937	587.972	12.5251	587.972	19.8783	587.972	13.124
	589.708	3.44664	589.708	0.99212	589.708	1.86555	589.708	1.21529	589.708	8.34799	589.708	2.00911	589.708	15.5215	589.708	4.4289	589.708	13.549	589.708	18.8781	589.708	13.0762
	591.444	3.46157	591.444	0.87949	591.444	1.70787	591.444	1.24239	591.444	9.41669	591.444	2.12975	591.444	16.1377	591.444	4.88359	591.444	13.2354	591.444	18.3053	591.444	13.198
	593.179	3.47616	593.179	0.76546	593.179	1.55306	593.179	1.19677	593.179	10.2483	593.179	1.99463	593.179	16.908	593.179	5.73713	593.179	13.1535	593.179	17.7559	593.179	13.3432
	594.914	3.49053	594.914	0.50942	594.914	1.31457	594.914	1.94688	594.914	10.8098	594.914	1.71818	594.914	17.678	594.914	6.55243	594.914	11.7492	594.914	17.2748	594.914	13.5118
	596.648	3.5048	596.648	0.34417	596.648	1.19364	596.648	2.38618	596.648	10.138	596.648	1.67278	596.648	18.3849	596.648	6.96234	596.648	7.62089	596.648	16.852	596.648	13.6723
	598.382	3.5191	598.382	-0.12265	598.382	1.1504	598.382	2.82486	598.382	10.2055	598.382	1.97402	598.382	19.0953	598.382	7.30683	598.382	5.70587	598.382	16.7285	598.382	13.9191
	600.116	3.53354	600.116	-1.03609	600.116	1.10982	600.116	3.26599	600.116	9.94367	600.116	2.73195	600.116	19.8054	600.116	7.69874	600.116	5.87031	600.116	17.2627	600.116	14.4327
	601.849	3.54826	601.849	-1.50143	601.849	1.07185	601.849	3.35541	601.849	9.58773	601.849	3.7089	601.849	20.5152	601.849	8.0393	601.849	6.1878	601.849	18.3901	601.849	14.9539
	603.583	6.7877	603.583	-1.99497	603.583	1.27338	603.583	3.63038	603.583	9.23264	603.583	4.51541	603.583	21.1498	603.583	8.14134	603.583	6.3429	603.583	19.4561	603.583	15.4893
	605.315	5.36153	605.315	-2.48634	605.315	1.48799	605.315	3.97271	605.315	9.27946	605.315	4.13952	605.315	21.7785	605.315	7.89216	605.315	6.51433	605.315	20.4737	605.315	16.1169
	607.048	5.37779	607.048	-2.97558	607.048	1.705	607.048	4.13717	607.048	9.26043	607.048	4.68129	607.048	22.4068	607.048	7.17819	607.048	6.6869	607.048	21.0083	607.048	16.5128
	608.78	5.39479	608.78	-3.46265	608.78	1.92437	608.78	4.16106	608.78	9.24208	608.78	5.60524	608.78	23.0347	608.78	6.42158	608.78	6.79394	608.78	21.4651	608.78	16.6987
	610.512	5.41268	610.512	-3.60313	610.512	2.14606	610.512	4.13994	610.512	9.22436	610.512	6.21756	610.512	23.364	610.512	6.01648	610.512	6.83413	610.512	21.9066	610.512	16.0626
	612.243	5.43157	612.243	-3.84185	612.243	2.37001	612.243	4.12094	612.243	9.02511	612.243	7.37773	612.243	24.0651	612.243	5.72223	612.243	6.87605	612.243	22.4011	612.243	15.5479
	613.975	7.23412	613.975	-4.07854	613.975	2.59617	613.975	4.104	613.975	8.74861	613.975	7.52315	613.975	24.9001	613.975	5.36623	613.975	6.85866	613.975	23.0127	613.975	15.1084
	615.705	7.25537	615.705	-3.76764	615.705	2.41052	615.705	4.08906	615.705	8.50075	615.705	7.40122	615.705	24.9627	615.705	4.91644	615.705	6.8693	615.705	23.8753	615.705	14.7338
	617.436	7.27798	617.436	-2.52403	617.436	2.33274	617.436	4.07608	617.436	8.25136	617.436	6.82451	617.436	24.9629	617.436	4.58336	617.436	6.87479	617.436	24.443	617.436	14.6123
	619.166	7.30206	619.166	-0.82683	619.166	2.25708	619.166	4.06497	619.166	8.30161	619.166	6.10468	619.166	24.9627	619.166	4.70908	619.166	6.71107	619.166	25.065	619.166	14.543
	620.896	7.32776	620.896	1.04847	620.896	2.1835	620.896	3.91908	620.896	8.287	620.896	5.53344	620.896	24.962	620.896	5.58446	620.896	6.4888	620.896	25.5811	620.896	14.6932
	622.625	7.35517	622.625	2.92525	622.625	2.05454	622.625	3.70043	622.625	8.2728	622.625	5.43656	622.625	24.9609	622.625	6.82538	622.625	7.3107	622.625	26.1556	622.625	14.9836
	624.355	7.38443	624.355	4.9784	624.355	1.91926	624.355	3.48353	624.355	8.00795	624.355	5.71556	624.355	24.9593	624.355	8.04017	624.355	8.23506	624.355	26.6847	624.355	15.5774
	626.084	7.41565	626.084	5.92662	626.084	1.87711	626.084	3.26832	626.084	7.81469	626.084	6.23512	626.084	24.8812	626.084	8.78156	626.084	8.80107	626.084	27.263	626.084	16.4188
	627.81	7.44891	627.81	6.44158	627.81	1.87225	627.81	3.05499	627.81	7.69401	627.81	7.90581	627.81	24.8048	627.81	10.0183	627.81	9.33921	627.81	27.8403	627.81	17.3301
	629.538	7.48441	629.538	6.42796	629.538	1.86918	629.538	2.84299	629.538	7.56983	629.538	9.84689	629.538	24.7278	629.538	10.7979	629.538	9.74986	629.538	28.4279	629.538	18.4915
	631.266	7.52224	631.266	6.2104	631.266	1.62552	631.266	2.63248	631.266	7.44592	631.266	10.2935	631.266	24.6502	631.266	11.5817	631.266	11.2846	631.266	28.9917	631.266	19.7578
	632.994	7.5625	632.994	5.99464	632.994	1.45276	632.994	2.42344	632.994	7.32223	632.994	10.8989	632.994	24.572	632.994	12.5696	632.994	11.8856	632.994	29.8559	632.994	21.2209
	634.721	7.60522	634.721	5.78067	634.721	1.28168	634.721	2.41026	634.721	6.88535	634.721	12.1663	634.721	24.478	634.721	13.9963	634.721	13.6545	634.721	30.7784	634.721	22.9176
	636.448	7.65031	636.448	5.56848	636.448	1.23064	636.448	2.41476	636.448	6.51408	636.448	12.7031	636.448	24.3844	636.448	14.9728	636.448	15.3892	636.448	31.9676	636.448	24.8207
	638.174	7.69766	638.174	5.35802	638.174	1.15756	638.174	2.4205	638.174	6.30765	638.174	13.1433	638.174	24.2903	638.174	15.6333	638.174	16.6267	638.174	32.9248	638.174	27.0203
	639.901	8.19976	639.901	5.14929	639.901	1.08597	639.901	2.42742	639.901	6.11612	639.901	13.5839	639.901	24.1954	639.901	15.1787	639.901	16.9085	639.901	33.4451	639.901	29.5677
	641.625	9.03834	641.625	4.94251	641.625	0.91194	641.625	2.43545	641.625	6.02698	641.625	14.35	641.625	24.0344	641.625	14.2167	641.625	17.4491	641.625	33.1536	641.625	34.3519
	643.35	9.87976	643.35	4.73718	643.35	0.70719	643.35	2.44455	643.35	6.01495	643.35	15.0166	643.35	23.8674	643.35	14.0831	643.35	18.1269	643.35	33.0389	643.35	36.2603
	645.075	9.69045	645.075	4.53352	645.075	0.50381	645.075	2.45465	645.075	6.00289	645.075	15.6835	645.075	23.6997	645.075	14.528	645.075	18.92	645.075	33.3882	645.075	37.748
	646.8	9.74778	646.8	4.22481	646.8	0.30178	646.8	2.46571	646.8	5.99075	646.8	15.9294	646.8	23.5313	646.8	15.6106	646.8	19.5927	646.8	34.5842	646.8	39.0233
	648.525	9.80683	648.525	3.84963	648.525	0.13108	648.525	2.47765	648.525	5.87726	648.525	16.1923	648.525	23.3622	648.525	16.8309	648.525	20.2102	648.525	35.9639	648.525	40.1841
	650.249	9.86751	650.249	3.47607	650.249	-0.03668	650.249	2.49042	650.249	5.75897	650.249	16.1101	650.249	23.1923	650.249	18.812	650.249	20.7482	650.249	37.435	650.249	41.1545
	651.971	9.92965	651.971	3.10458	651.971	-0.20306	651.971	2.6409	651.971	5.64065	651.971	15.8232	651.971	23.0218	651.971	21.0151	651.971	21.2593	651.971	38.9737	651.971	41.9906
	653.695	9.9933	653.695	2.99417	653.695	-0.1944	653.695	2.88175	653.695	5.52203	653.695	15.5367	653.695	22.8504	653.695	23.2604	653.695	21.8893	653.695	40.4433	653.695	42.7518
	655.418	10.0583	655.418	2.8001	655.418	-0.17641	655.418	3.12323	655.418	5.43551	655.418	15.0128	655.418	22.6781	655.418	26.5745	655.418	22.6317	655.418	41.9167	655.418	43.3766
	657.141	10.1246	657.141	2.60757	657.141	-0.15742	657.141	3.36527	657.141	5.3495	657.141	14.5517	657.141	22.5051	657.141	29.5077	657.141	23.6717	657.141	43.4201	657.141	44.0084
	658.864	10.192	658.864	2.41657	658.864	-0.13747	658.864	3.60778	658.864	5.2632	658.864	14.0912	658.864	22.3311	658.864	31.7845	658.864	24.8538	658.864	44.867	658.864	44.471
	660.584	10.2604	660.584	2.22726	660.584	0.00694	660.584	3.85049	660.584	5.17667	660.584	13.9249	660.584	22.1565	660.584	34.1578	660.584	26.3081	660.584	46.329	660.584	44.7744
	662.306	10.3299	662.306	1.7545	662.306	0.13797	662.306	4.09381	662.306	5.0897	662.306	13.8323	662.306	22.3344	662.306	36.3246	662.306	28.26	662.306	47.6007	662.306	45.0127
	664.027	10.4003	664.027	1.28869	664.027	0.26979	664.027	4.3375	664.027	5.00234	664.027	13.7404	664.027	22.4086	664.027	38.5029	664.027	30.4405	664.027	49.1928	664.027	45.2035
	665.749	10.4714	665.749	1.1219	665.749	0.40235	665.749	4.42362	665.749	4.69437	665.749	13.649	665.749	22.4819	665.749	40.7952	665.749	31.8938	665.749	50.7661	665.749	45.3641
	667.468	10.5432	667.468	0.93838	667.468	0.53545	667.468	4.55546	667.468	4.4207	667.468	13.5583	667.468	22.5541	667.468	43.0237	667.468	32.995	667.468	52.3563	667.468	45.5209
	669.188	10.6157	669.188	0.75605	669.188	0.54503	669.188	4.68765	669.188	4.14628	669.188	13.4681	669.188	22.6254	669.188	45.669	669.188	33.8457	669.188	53.9262	669.188	45.7403
	670.909	10.6888	670.909	0.57509	670.909	0.57032	670.909	4.81995	670.909	3.87135	670.909	13.3786	670.909	22.6956	670.909	47.7281	670.909	34.872	670.909	55.302	670.909	46.1197
	672.627	10.7621	672.627	0.39571	672.627	0.59614	672.627	4.95214	672.627	3.59625	672.627	13.2897	672.627	22.7647	672.627	47.8065	672.627	35.7039	672.627	56.6183	672.627	47.7043
	674.346	10.8359	674.346	0.21745	674.346	0.6225	674.346	5.08452	674.346	3.32027	674.346	13.2014	674.346	22.8329	674.346	49.264	674.346	36.6859	674.346	57.8115	674.346	49.8096
	676.066	10.4351	676.066	0.04052	676.066	0.64934	676.066	5.21682	676.066	3.26223	676.066	13.1137	676.066	22.8999	676.066	51.0032	676.066	37.9522	676.066	58.6548	676.066	51.8102
	677.785	9.72447	677.785	-0.1351	677.785	0.6766	677.785	5.34903	677.785	3.3158	677.785	13.0266	677.785	22.9658	677.785	53.4475	677.785	39.5233	677.785	59.6033	677.785	53.5926
	679.502	9.01494	679.502	-0.30924	679.502	0.70419	679.502	5.48091	679.502	3.36859	679.502	12.9403	679.502	23.0306	679.502	56.0892	679.502	41.386	679.502	60.4886	679.502	55.2732
	681.22	9.35016	681.22	-0.48232	681.22	0.5447	681.22	5.61271	681.22	3.42073	681.22	12.8545	681.22	23.044	681.22	59.3346	681.22	43.5142	681.22	61.3228	681.22	57.2027
	682.938	9.42433	682.938	-0.65415	682.938	0.38048	682.938	5.09942	682.938	3.47207	682.938	12.7693	682.938	23.0143	682.938	62.5639	682.938	45.7629	682.938	62.0528	682.938	59.7508
	684.654	9.49822	684.654	-0.82455	684.654	0.2167	684.654	5.31662	684.654	3.52257	684.654	12.6848	684.654	22.9834	684.654	65.3134	684.654	48.2585	684.654	62.7477	684.654	63.3029
	686.371	9.5719	686.371	-0.99394	686.371	0.1027	686.371	5.5337	686.371	3.58374	686.371	12.6009	686.371	22.9512	686.371	66.9439	686.371	51.207	686.371	63.3572	686.371	66.7264
	688.088	9.64521	688.088	-1.16215	688.088	-0.01717	688.088	5.75029	688.088	3.64601	688.088	12.5177	688.088	22.9179	688.088	68.8832	688.088	54.2696	688.088	63.9905	688.088	69.4729
	689.803	9.71797	689.803	-1.32899	689.803	0.05679	689.803	5.64478	689.803	3.70729	689.803	12.4352	689.803	22.5663	689.803	71.0593	689.803	56.5911	689.803	64.5614	689.803	70.9043
	691.519	9.79025	691.519	-1.49487	691.519	0.08567	691.519	5.58439	691.519	3.76772	691.519	12.3533	691.519	22.0932	691.519	73.0746	691.519	58.0697	691.519	65.2433	691.519	71.6963
	693.236	9.20607	693.236	-1.20019	693.236	-0.21798	693.236	5.52342	693.236	3.82717	693.236	12.1309	693.236	21.619	693.236	73.9632	693.236	60.5263	693.236	65.7554	693.236	71.5659
	694.949	8.58141	694.949	-1.03665	694.949	-0.53278	694.949	5.46188	694.949	4.02415	694.949	11.9263	694.949	21.144	694.949	74.2386	694.949	62.231	694.949	66.0606	694.949	71.0957
	696.665	7.95533	696.665	-0.87188	696.665	-0.84797	696.665	5.39958	696.665	4.22755	696.665	11.7221	696.665	20.6832	696.665	73.7812	696.665	63.153	696.665	66.3628	696.665	70.3107
	698.378	7.32918	698.378	-0.8082	698.378	-0.89048	698.378	5.31376	698.378	4.4296	698.378	11.5189	698.378	20.235	698.378	71.4438	698.378	63.336	698.378	66.5435	698.378	69.7922
	700.093	6.70146	700.093	-0.73685	700.093	-0.86216	700.093	5.22103	700.093	4.63077	700.093	11.3162	700.093	19.7849	700.093	70.0769	700.093	62.8569	700.093	67.287	700.093	69.3507
	701.807	6.64196	701.807	-0.54639	701.807	-1.02899	701.807	5.12744	701.807	4.8308	701.807	11.1142	701.807	19.3336	701.807	67.6211	701.807	61.9327	701.807	69.1321	701.807	69.2788
	703.519	6.70776	703.519	-0.30788	703.519	-1.20504	703.519	5.03303	703.519	5.02939	703.519	10.9131	703.519	18.8815	703.519	65.6596	703.519	60.6138	703.519	70.7977	703.519	69.9876
	705.233	6.77237	705.233	0.09799	705.233	-1.38162	705.233	4.93755	705.233	4.88082	705.233	10.4104	705.233	18.4275	705.233	63.6883	705.233	59.1311	705.233	71.819	705.233	70.9373
	706.945	6.83554	706.945	0.46224	706.945	-1.29744	706.945	4.84114	706.945	4.84563	706.945	9.94539	706.945	17.9727	706.945	61.8383	706.945	57.638	706.945	72.7962	706.945	72.2467
	708.658	6.89733	708.658	0.8278	708.658	-1.27087	708.658	4.74355	708.658	4.80916	708.658	9.48063	708.658	17.2474	708.658	60.0821	708.658	56.2317	708.658	73.4507	708.658	72.9616
	710.369	6.95752	710.369	1.46519	710.369	-1.24482	710.369	4.64493	710.369	4.77146	710.369	9.01718	710.369	16.5786	710.369	59.0343	710.369	54.9626	710.369	74.1288	710.369	73.7726
	712.081	7.01616	712.081	2.0594	712.081	-1.21928	712.081	4.54502	712.081	4.73241	712.081	8.55399	712.081	15.9076	712.081	59.0411	712.081	53.9558	712.081	74.5884	712.081	74.7322
	713.794	7.07307	713.794	2.65441	713.794	-1.02458	713.794	4.44385	713.794	4.69202	713.794	7.95153	713.794	15.297	713.794	59.4472	713.794	53.1935	713.794	74.9844	713.794	75.7292
	715.503	7.12812	715.503	3.24946	715.503	-0.77827	715.503	4.34149	715.503	4.50024	715.503	7.24072	715.503	14.7088	715.503	60.4142	715.503	52.4012	715.503	75.3753	715.503	77.4809
	717.215	6.87024	717.215	3.84595	717.215	-0.5324	717.215	4.23766	717.215	4.29755	717.215	6.52993	717.215	14.1186	717.215	61.2997	717.215	52.1169	717.215	75.7816	717.215	79.7036
	718.924	6.47551	718.924	4.1555	718.924	-0.28759	718.924	4.31768	718.924	4.0937	718.924	6.41301	718.924	13.5276	718.924	62.6547	718.924	52.8093	718.924	76.2248	718.924	81.6993
	720.635	6.07834	720.635	4.48891	720.635	-0.0562	720.635	4.37989	720.635	3.88817	720.635	6.40892	720.635	12.9344	720.635	63.6864	720.635	53.8248	720.635	76.6639	720.635	82.6732
	722.344	5.67957	722.344	4.82265	722.344	0.17501	722.344	4.44048	722.344	3.68142	722.344	6.40558	722.344	12.3405	722.344	65.492	722.344	55.0656	722.344	77.1374	722.344	83.1845
	724.054	5.27817	724.054	5.15748	724.054	0.40558	724.054	4.49952	724.054	3.57745	724.054	6.40296	724.054	12.3105	724.054	66.5633	724.054	56.2473	724.054	77.7975	724.054	83.1627
	725.762	4.87501	725.762	5.22291	725.762	0.63491	725.762	4.55683	725.762	3.52688	725.762	6.40107	725.762	12.1679	725.762	67.0747	725.762	57.4965	725.762	78.5092	725.762	82.3958
	727.472	4.46904	727.472	5.0769	727.472	0.86351	727.472	4.61249	727.472	3.47465	727.472	6.3999	727.472	12.0235	727.472	67.5456	727.472	58.3437	727.472	79.2391	727.472	81.5181
	729.179	4.06111	729.179	4.9318	729.179	0.90508	729.179	4.61645	729.179	3.42086	729.179	6.39948	729.179	11.8777	729.179	67.6152	729.179	58.0473	729.179	80.144	729.179	80.5384
	730.888	3.96324	730.888	4.78726	730.888	0.92157	730.888	4.60406	730.888	3.25089	730.888	6.42571	730.888	11.73	730.888	67.3055	730.888	57.92	730.888	81.0005	730.888	79.6597
	732.594	3.99546	732.594	5.31491	732.594	0.72854	732.594	4.58982	732.594	3.09767	732.594	6.44747	732.594	11.5808	732.594	67.4262	732.594	57.268	732.594	81.9343	732.594	78.9458
	734.301	4.02491	734.301	5.7254	734.301	0.44733	734.301	4.57365	734.301	2.94273	734.301	6.46997	734.301	11.4299	734.301	67.377	734.301	57.3804	734.301	82.8502	734.301	78.4621
	736.009	4.05155	736.009	6.13692	736.009	0.2324	736.009	4.55547	736.009	2.7859	736.009	6.49326	736.009	11.2771	736.009	67.3378	736.009	57.7957	736.009	83.6985	736.009	78.0663
	737.715	4.07522	737.715	6.40946	737.715	0.02761	737.715	4.6193	737.715	2.70514	737.715	6.51727	737.715	11.1227	737.715	67.7334	737.715	58.7001	737.715	84.5883	737.715	78.0349
	739.422	4.09588	739.422	6.71131	739.422	-0.17867	739.422	4.66135	739.422	2.77662	739.422	6.4356	739.422	10.9729	739.422	68.3776	739.422	60.3462	739.422	85.4951	739.422	77.9297
	741.127	4.11341	741.127	7.01334	741.127	-0.32087	741.127	4.7012	741.127	2.96667	741.127	6.37471	741.127	10.8224	741.127	69.2994	741.127	61.9213	741.127	86.4315	741.127	77.9936
	742.834	4.12776	742.834	7.31622	742.834	-0.48122	742.834	4.73888	742.834	3.15501	742.834	6.31453	742.834	10.6698	742.834	69.1906	742.834	62.6666	742.834	87.1871	742.834	78.1532
	744.538	4.13881	744.538	7.61924	744.538	-0.64278	744.538	4.77426	744.538	3.34116	744.538	6.17925	744.538	10.5157	744.538	69.6883	744.538	63.339	744.538	87.7914	744.538	79.3193
	746.242	4.14649	746.242	8.15086	746.242	-0.80579	746.242	4.80729	746.242	3.51403	746.242	6.03901	746.242	10.3597	746.242	70.6665	746.242	63.9851	746.242	88.1594	746.242	81.1453
	747.948	4.15072	747.948	8.6273	747.948	-0.97047	747.948	4.83802	747.948	3.68727	747.948	5.89942	747.948	10.2017	747.948	72.3572	747.948	64.707	747.948	88.3404	747.948	82.8553
	749.651	3.60509	749.651	9.10358	749.651	-1.21883	749.651	4.86625	749.651	3.85826	749.651	5.76081	749.651	10.042	749.651	74.2797	749.651	65.5914	749.651	88.7544	749.651	84.5961
	751.356	3.21291	751.356	9.58084	751.356	-1.44263	751.356	4.89204	751.356	4.0274	751.356	5.62285	751.356	9.88025	751.356	75.8413	751.356	67.2485	751.356	88.928	751.356	86.2456
	753.059	2.81756	753.059	10.0579	753.059	-1.6678	753.059	4.91526	753.059	4.1942	753.059	5.42361	753.059	9.71679	753.059	76.7563	753.059	68.8316	753.059	89.0105	753.059	87.4538
	754.762	2.41846	754.762	9.92371	754.762	-1.89462	754.762	4.9359	754.762	4.22221	754.762	5.18604	754.762	9.55141	754.762	77.3952	754.762	69.7873	754.762	89.0751	754.762	88.6251
	756.466	2.33442	756.466	9.78785	756.466	-2.15118	756.466	4.9539	756.466	4.26264	756.466	4.94906	756.466	9.42103	756.466	78.7939	756.466	70.6412	756.466	89.1894	756.466	89.7714
	758.168	2.31609	758.168	9.53733	758.168	-2.42804	758.168	4.92903	758.168	4.30087	758.168	4.71319	758.168	9.32222	758.168	79.7049	758.168	71.1546	758.168	89.3528	758.168	90.891
	759.869	2.02046	759.869	9.2185	759.869	-2.70671	759.869	4.87742	759.869	4.3369	759.869	4.47819	759.869	9.22142	759.869	80.957	759.869	71.0322	759.869	89.7511	759.869	91.624
	761.572	1.47555	761.572	8.89974	761.572	-2.95967	761.572	4.82295	761.572	4.37073	761.572	4.33713	761.572	9.1185	761.572	82.0411	761.572	70.0188	761.572	90.2024	761.572	92.2632
	763.273	0.92712	763.273	8.7034	763.273	-3.19296	763.273	4.76569	763.273	4.40225	763.273	4.2113	763.273	9.01367	763.273	82.8442	763.273	69.1751	763.273	90.9306	763.273	92.9087
	764.974	0.37447	764.974	8.56968	764.974	-3.42821	764.974	4.70553	764.974	4.43147	764.974	4.08635	764.974	8.90681	764.974	84.0469	764.974	67.9908	764.974	92.0816	764.974	93.5468
	766.676	0.3793	766.676	8.43614	766.676	-3.66571	766.676	4.64235	766.676	4.29138	766.676	3.96217	766.676	8.71584	766.676	85.7789	766.676	67.5133	766.676	93.7229	766.676	94.3608
	768.376	0.33535	768.376	8.30308	768.376	-3.71443	768.376	4.4978	768.376	4.19185	768.376	3.8391	768.376	8.52442	768.376	87.345	768.376	67.787	768.376	96.7843	768.376	95.8273
	770.075	0.28684	770.075	8.17033	770.075	-3.73507	770.075	4.30768	770.075	4.09016	770.075	3.71704	770.075	8.33092	770.075	89.1263	770.075	68.9548	770.075	100.484	770.075	97.3002
	771.777	0.23361	771.777	8.03772	771.777	-3.75778	771.777	4.11448	771.777	3.98629	771.777	3.51218	771.777	8.13514	771.777	91.6002	771.777	70.6213	771.777	104.474	771.777	99.1244
	773.476	0.1757	773.476	7.90555	773.476	-3.78244	773.476	3.91874	773.476	3.88056	773.476	3.31691	773.476	7.9376	773.476	94.8697	773.476	71.9311	773.476	108.495	773.476	101.124
	775.174	0.11297	775.174	7.4804	775.174	-4.10125	775.174	3.72035	775.174	3.77295	775.174	3.12278	775.174	7.53525	775.174	98.0375	775.174	73.2861	775.174	112.27	775.174	103.361
	776.873	0.04534	776.873	7.12864	776.873	-4.35015	776.873	3.51939	776.873	3.66354	776.873	2.92985	776.873	7.19663	776.873	101.233	776.873	75.9616	776.873	115.855	776.873	105.738
	778.573	-0.02737	778.573	6.77698	778.573	-4.60105	778.573	3.31571	778.573	3.55229	778.573	2.73793	778.573	6.85592	778.573	105.598	778.573	79.6697	778.573	119.356	778.573	108.236
	780.27	-0.10507	780.27	6.4263	780.27	-4.79414	780.27	3.29999	780.27	3.43954	780.27	2.54752	780.27	6.51398	780.27	109.86	780.27	83.2879	780.27	122.701	780.27	110.519
	781.968	-0.18794	781.968	6.07625	781.968	-4.95189	781.968	3.29982	781.968	3.32526	781.968	2.35842	781.968	6.1705	781.968	114.187	781.968	87.8773	781.968	125.888	781.968	112.566
	783.665	-0.27604	783.665	6.0306	783.665	-5.11115	783.665	3.29744	783.665	3.3454	783.665	2.17072	783.665	6.04132	783.665	118.551	783.665	92.8555	783.665	128.911	783.665	114.437
	785.363	-0.36958	785.363	5.90198	785.363	-4.96741	785.363	3.29291	785.363	3.38121	785.363	1.9842	785.363	5.84418	785.363	122.479	785.363	97.7459	785.363	131.663	785.363	116.29
	787.06	-0.46844	787.06	5.77428	787.06	-4.91549	787.06	3.2864	787.06	3.4157	787.06	1.37266	787.06	5.64594	787.06	125.877	787.06	102.566	787.06	134.08	787.06	117.997
	788.756	0.77112	788.756	5.29569	788.756	-4.8649	788.756	3.17077	788.756	3.44898	788.756	0.89728	788.756	5.44645	788.756	129.067	788.756	106.86	788.756	136.419	788.756	120.216
	790.451	1.59022	790.451	4.91971	790.451	-4.51402	790.451	3.07355	790.451	3.48112	790.451	0.42346	790.451	5.24581	790.451	132.326	790.451	111.322	790.451	138.294	790.451	122.416
	792.149	2.40443	792.149	4.8507	792.149	-4.24775	792.149	2.97449	792.149	3.51226	792.149	-0.04927	792.149	5.47314	792.149	135.306	792.149	114.114	792.149	139.993	792.149	124.976
	793.844	3.21174	793.844	4.72671	793.844	-3.98296	793.844	2.87394	793.844	3.49524	793.844	-0.27539	793.844	5.6671	793.844	138.269	793.844	116.656	793.844	141.483	793.844	127.356
	795.539	4.01305	795.539	4.60379	795.539	-3.71924	795.539	2.77186	795.539	3.4903	795.539	-0.26083	795.539	5.86004	795.539	141.729	795.539	118.952	795.539	142.693	795.539	129.361
	797.233	4.40492	797.233	4.482	797.233	-3.45653	797.233	2.66836	797.233	3.48458	797.233	0.33321	797.233	6.0521	797.233	145.105	797.233	121.075	797.233	144.348	797.233	130.822
	798.927	4.6096	798.927	4.14566	798.927	-3.19476	798.927	2.56352	798.927	3.4782	798.927	0.22222	798.927	6.24332	798.927	148.292	798.927	123.048	798.927	146.463	798.927	132.346
	800.623	4.80835	800.623	3.8543	800.623	-2.93356	800.623	2.45733	800.623	3.47121	800.623	-0.24729	800.623	6.43399	800.623	152.602	800.623	124.65	800.623	148.602	800.623	133.789
	802.317	5.00066	802.317	3.56463	802.317	-2.58034	802.317	2.41567	802.317	3.4637	802.317	-0.71433	802.317	6.62379	802.317	156.934	802.317	124.368	802.317	150.64	802.317	135.201
	804.01	5.18664	804.01	3.46168	804.01	-2.24871	804.01	2.38985	804.01	3.45579	804.01	-1.17945	804.01	6.81299	804.01	162.36	804.01	124.627	804.01	152.586	804.01	136.523
	805.703	5.45288	805.703	3.34648	805.703	-1.91774	805.703	2.36304	805.703	3.44752	805.703	-1.64259	805.703	7.00169	805.703	167.911	805.703	125.585	805.703	154.38	805.703	138.107
	807.395	5.79773	807.395	3.11351	807.395	-1.98083	807.395	2.33538	807.395	3.43902	807.395	-2.10368	807.395	7.18994	807.395	173.724	807.395	127.373	807.395	156.194	807.395	139.765
	809.088	6.13596	809.088	2.82984	809.088	-1.92942	809.088	2.30696	809.088	3.43033	809.088	-2.56272	809.088	7.37787	809.088	180.02	809.088	129.945	809.088	158.016	809.088	141.496
	810.779	6.46756	810.779	2.54782	810.779	-1.87839	810.779	2.27784	810.779	3.46546	810.779	-2.93828	810.779	7.56551	810.779	186.958	810.779	133.869	810.779	159.594	810.779	143.436
	812.471	6.2553	812.471	2.28142	812.471	-1.8277	812.471	2.24815	812.471	3.51896	812.471	-3.29914	812.471	7.84132	812.471	194.103	812.471	137.797	812.471	161.504	812.471	145.568
	814.164	6.0591	814.164	2.02965	814.164	-1.7772	814.164	2.21795	814.164	3.57259	814.164	-3.65823	814.164	7.70063	814.164	201.497	814.164	141.879	814.164	163.426	814.164	147.4
	815.855	5.85714	815.855	1.78	815.855	-1.72695	815.855	2.18737	815.855	3.62633	815.855	-4.01468	815.855	7.56013	815.855	209.309	815.855	146.965	815.855	165.175	815.855	149.287
	817.546	5.64941	817.546	1.53222	817.546	-1.6768	817.546	2.15651	817.546	3.68032	817.546	-4.36888	817.546	7.0848	817.546	216.384	817.546	151.234	817.546	166.858	817.546	151.099
	819.236	5.43615	819.236	1.49858	819.236	-1.62671	819.236	2.12544	819.236	3.73464	819.236	-4.43992	819.236	6.19819	819.236	222.954	819.236	155.341	819.236	168.368	819.236	153.16
	820.926	5.21755	820.926	1.54327	820.926	-1.49897	820.926	2.09426	820.926	3.78941	820.926	-4.49224	820.926	5.31306	820.926	229.098	820.926	159.408	820.926	169.748	820.926	155.909
	822.616	4.99384	822.616	1.58997	822.616	-1.37784	822.616	2.06307	822.616	3.76277	822.616	-4.54221	822.616	5.11421	822.616	234.515	822.616	163.839	822.616	170.998	822.616	159.525
	824.305	4.76524	824.305	1.63872	824.305	-1.24925	824.305	2.03196	824.305	3.7018	824.305	-4.58982	824.305	4.65536	824.305	239.379	824.305	168.215	824.305	171.99	824.305	162.833
	825.994	4.53196	825.994	1.6896	825.994	-1.12043	825.994	2.00102	825.994	3.64154	825.994	-4.635	825.994	4.84543	825.994	244.037	825.994	171.045	825.994	172.324	825.994	165.692
	827.683	4.29422	827.683	1.74268	827.683	-0.95076	827.683	1.98038	827.683	3.58207	827.683	-4.67771	827.683	4.754	827.683	247.327	827.683	172.616	827.683	172.725	827.683	167.731
	829.371	4.05222	829.371	1.79799	829.371	-0.74606	829.371	1.96063	829.371	3.52346	829.371	-4.71792	829.371	4.68676	829.371	250.556	829.371	171.525	829.371	172.957	829.371	169.013
	831.06	3.8062	831.06	1.8556	831.06	-0.54094	831.06	1.94136	831.06	3.46581	831.06	-4.75557	831.06	4.6223	831.06	251.788	831.06	171.196	831.06	173.045	831.06	169.737
	832.747	3.55636	832.747	1.74739	832.747	-0.33533	832.747	1.92262	832.747	3.40922	832.747	-4.72871	832.747	4.55863	832.747	252.758	832.747	171.241	832.747	173.573	832.747	169.916
	834.435	3.30293	834.435	1.66576	834.435	-0.46291	834.435	1.90455	834.435	3.28685	834.435	-4.70571	834.435	4.49588	834.435	252.274	834.435	170.56	834.435	173.899	834.435	169.257
	836.122	3.04611	836.122	1.58662	836.122	-0.50976	836.122	1.88719	836.122	3.16925	836.122	-4.68004	836.122	4.43408	836.122	250.511	836.122	169.424	836.122	174.239	836.122	168.206
	837.809	2.78612	837.809	1.51005	837.809	-0.55584	837.809	1.87066	837.809	3.05296	837.809	-4.65167	837.809	4.38815	837.809	247.408	837.809	167.744	837.809	174.058	837.809	166.08
	839.495	2.52317	839.495	1.43611	839.495	-0.29499	839.495	1.85506	839.495	3.10522	839.495	-4.62055	839.495	4.34584	839.495	242.302	839.495	165.438	839.495	173.186	839.495	163.612
	841.182	2.25749	841.182	1.54452	841.182	-0.12528	841.182	1.84049	841.182	3.14371	841.182	-4.58665	841.182	4.30473	841.182	236.622	841.182	162.864	841.182	171.936	841.182	160.776
	842.867	2.3276	842.867	1.62791	842.867	0.09254	842.867	1.82702	842.867	3.18376	842.867	-4.34298	842.867	4.26491	842.867	230.011	842.867	160.051	842.867	170.306	842.867	157.863
	844.553	2.67269	844.553	1.71405	844.553	0.31765	844.553	1.81474	844.553	3.02384	844.553	-4.10063	844.553	4.29681	844.553	223.018	844.553	156.769	844.553	168.301	844.553	154.813
	846.238	3.01556	846.238	1.80303	846.238	0.54383	846.238	1.80376	846.238	2.91536	846.238	-3.8554	846.238	4.3515	846.238	216.254	846.238	152.714	846.238	165.883	846.238	152.205
	847.923	3.35645	847.923	1.8949	847.923	0.55105	847.923	1.79417	847.923	2.8087	847.923	-3.60725	847.923	4.4077	847.923	209.621	847.923	148.179	847.923	163.096	847.923	149.529
	849.608	3.69555	849.608	1.98972	849.608	0.51219	849.608	1.79031	849.608	2.70393	849.608	-3.35616	849.608	4.46548	849.608	204.039	849.608	143.589	849.608	159.873	849.608	146.739
	851.292	4.03308	851.292	2.08754	851.292	0.47465	851.292	1.78938	851.292	2.60115	851.292	-3.10205	851.292	4.52492	851.292	197.344	851.292	138.243	851.292	156.214	851.292	143.892
	852.976	3.90399	852.976	2.42595	852.976	0.43849	852.976	1.79012	852.976	2.50043	852.976	-2.84489	852.976	4.58609	852.976	190.739	852.976	133.837	852.976	152.11	852.976	141.033
	854.66	3.62407	854.66	2.76834	854.66	0.40377	854.66	1.79262	854.66	2.40187	854.66	-2.58467	854.66	4.5943	854.66	184.689	854.66	129.787	854.66	147.669	854.66	138.242
	856.343	3.34333	856.343	3.11386	856.343	0.37058	856.343	1.79698	856.343	2.40672	856.343	-2.32132	856.343	4.58208	856.343	177.86	856.343	126.018	856.343	142.864	856.343	135.244
	858.026	3.06198	858.026	2.99508	858.026	0.28918	858.026	1.80326	858.026	2.49466	858.026	-1.87835	858.026	4.57186	858.026	170.463	858.026	122.24	858.026	137.73	858.026	132.072
	859.709	2.78022	859.709	2.95718	859.709	0.20201	859.709	1.8116	859.709	2.585	859.709	-1.48653	859.709	4.56369	859.709	163.878	859.709	118.434	859.709	132.447	859.709	128.822
	861.391	2.49829	861.391	2.92267	861.391	0.11658	861.391	1.82205	861.391	2.67777	861.391	-1.09148	861.391	4.55765	861.391	157.341	861.391	114.876	861.391	127.079	861.391	125.405
	863.073	2.21637	863.073	2.8916	863.073	0.03295	863.073	1.83472	863.073	2.77307	863.073	-0.69314	863.073	4.55385	863.073	151.189	863.073	111.661	863.073	122.39	863.073	121.927
	864.753	1.93501	864.753	2.86406	864.753	-0.04871	864.753	1.58334	864.753	2.70294	864.753	-0.29199	864.753	4.55232	864.753	145.261	864.753	108.091	864.753	117.734	864.753	118.505
	866.435	2.0683	866.435	2.84004	866.435	-0.16351	866.435	1.41654	866.435	2.62176	866.435	0.11298	866.435	4.48456	866.435	140.102	866.435	104.378	866.435	113.567	866.435	115.458
	868.116	2.12883	868.116	2.81963	868.116	-0.27307	868.116	1.25226	868.116	2.57186	868.116	0.37804	868.116	4.38427	868.116	134.921	868.116	100.413	868.116	110.08	868.116	111.578
	869.797	2.19018	869.797	2.80289	869.797	-0.38052	869.797	1.09061	869.797	2.55179	869.797	0.59823	869.797	4.28652	869.797	130.449	869.797	96.7877	869.797	106.509	869.797	107.531
	871.477	2.25252	871.477	2.78988	871.477	-0.39379	871.477	0.91617	871.477	2.53469	871.477	0.82194	871.477	4.341	871.477	125.474	871.477	93.441	871.477	102.056	871.477	103.28
	873.157	2.3161	873.157	2.78065	873.157	-0.44808	873.157	0.7385	873.157	2.52065	873.157	1.04919	873.157	4.41979	873.157	120.376	873.157	90.9938	873.157	97.1678	873.157	99.2162
	874.837	2.04419	874.837	2.77527	874.837	-0.53997	874.837	0.56372	874.837	2.50975	874.837	1.28004	874.837	4.55763	874.837	114.884	874.837	88.5778	874.837	92.5201	874.837	95.4744
	876.515	1.77037	876.515	2.77378	876.515	-0.62941	876.515	0.39211	876.515	2.50206	876.515	1.51424	876.515	4.71786	876.515	109.889	876.515	85.6564	876.515	88.3987	876.515	91.7188
	878.194	1.49813	878.194	2.77625	878.194	-0.71651	878.194	0.2234	878.194	2.49768	878.194	1.75239	878.194	4.88118	878.194	105.51	878.194	82.3681	878.194	84.842	878.194	88.1103
	879.873	1.22803	879.873	2.78273	879.873	-0.61159	879.873	0.05785	879.873	2.49666	879.873	1.93524	879.873	5.04742	879.873	101.403	879.873	78.3566	879.873	81.78	879.873	84.3354
	881.552	0.96025	881.552	2.48716	881.552	-0.51968	881.552	-0.10443	881.552	2.35569	881.552	2.13123	881.552	5.21673	881.552	97.4847	881.552	74.4027	881.552	79.0288	881.552	80.6642
	883.23	0.69501	883.23	2.113	883.23	-0.4252	883.23	-0.26338	883.23	2.20328	883.23	2.331	883.23	5.19862	883.23	94.1078	883.23	71.1306	883.23	76.5279	883.23	77.1199
	884.906	0.43282	884.906	1.90484	884.906	-0.43976	884.906	-0.36035	884.906	2.05468	884.906	2.53438	884.906	5.22822	884.906	92.0295	884.906	68.1262	884.906	74.1126	884.906	73.7113
	886.584	0.17329	886.584	1.65584	886.584	-0.43382	886.584	-0.46137	886.584	1.90966	886.584	2.74189	886.584	5.26116	886.584	87.4819	886.584	65.8602	886.584	71.4844	886.584	70.4784
	888.261	0.64579	888.261	1.99439	888.261	-0.42507	888.261	-0.55879	888.261	1.85272	888.261	3.27345	888.261	5.22794	888.261	82.6448	888.261	62.6533	888.261	68.1913	888.261	67.4909
	889.938	0.90322	889.938	2.17724	889.938	-0.41342	889.938	-0.65251	889.938	1.81845	889.938	3.83125	889.938	5.16669	889.938	77.918	889.938	59.2891	889.938	64.7518	889.938	64.7229
	891.615	1.16412	891.615	2.36449	891.615	-0.39882	891.615	-0.74243	891.615	1.78814	891.615	4.39295	891.615	5.10899	891.615	73.7107	891.615	56.4651	891.615	61.6154	891.615	62.551
	893.289	0.95169	893.289	2.44021	893.289	-0.38121	893.289	-0.82837	893.289	2.19342	893.289	4.95802	893.289	5.38505	893.289	69.586	893.289	53.6642	893.289	59.0748	893.289	60.898
	894.965	0.71005	894.965	2.48537	894.965	-0.32234	894.965	-0.91044	894.965	2.59077	894.965	5.3782	894.965	5.70472	894.965	65.8532	894.965	50.0452	894.965	56.3724	894.965	59.3706
	896.641	0.4726	896.641	2.5351	896.641	-0.22594	896.641	-0.93523	896.641	2.99226	896.641	5.77501	896.641	6.04805	896.641	63.2054	896.641	46.4307	896.641	53.7918	896.641	58.0321
	898.315	0.23982	898.315	2.58941	898.315	-0.12642	898.315	-0.95255	898.315	3.39751	898.315	6.17552	898.315	6.39654	898.315	61.6251	898.315	43.3189	898.315	51.3172	898.315	56.7279
	899.99	0.64016	899.99	2.64848	899.99	-0.02351	899.99	-0.96566	899.99	3.80749	899.99	6.58065	899.99	6.7493	899.99	60.1283	899.99	40.5793	899.99	48.9942	899.99	55.0181
	901.665	0.85348	901.665	2.71229	901.665	0.07087	901.665	-0.97445	901.665	3.99834	901.665	6.98995	901.665	7.10594	901.665	60.4327	901.665	39.4873	901.665	46.898	901.665	53.4686
	903.339	1.07174	903.339	2.78091	903.339	0.16501	903.339	-0.97883	903.339	4.19488	903.339	7.45144	903.339	7.4666	903.339	60.9146	903.339	39.8	903.339	45.0141	903.339	51.4896
	905.012	1.29487	905.012	2.8543	905.012	0.26252	905.012	-0.97872	905.012	4.39574	905.012	7.95095	905.012	7.8309	905.012	63.3932	905.012	40.4739	905.012	43.3358	905.012	49.6208
	906.685	1.62246	906.685	2.9327	906.685	0.36369	906.685	-0.97401	906.685	4.60149	906.685	8.45504	906.685	7.68398	906.685	68.2973	906.685	41.3445	906.685	41.9076	906.685	48.0218
	908.359	1.92953	908.359	3.01607	908.359	0.46848	908.359	-1.04655	908.359	4.66992	908.359	8.96317	908.359	7.6658	908.359	71.466	908.359	43.2018	908.359	40.6552	908.359	46.6352
	910.03	2.24197	910.03	3.10436	910.03	0.81628	910.03	-1.12169	910.03	4.68856	910.03	9.47462	910.03	7.652	910.03	74.5467	910.03	43.597	910.03	39.6301	910.03	45.5905
	911.703	2.1242	911.703	2.99919	911.703	1.17505	911.703	-1.19204	911.703	4.71216	911.703	9.99058	911.703	7.64263	911.703	79.5889	911.703	47.5866	911.703	38.9084	911.703	45.4838
	913.376	1.94002	913.376	2.94711	913.376	1.53759	913.376	-1.25743	913.376	4.74077	913.376	10.3772	913.376	7.63777	913.376	83.712	913.376	54.013	913.376	38.4167	913.376	45.9453
	915.047	1.76251	915.047	2.90031	915.047	1.90355	915.047	-1.3177	915.047	4.77445	915.047	10.7989	915.047	7.6375	915.047	92.491	915.047	61.5208	915.047	38.1693	915.047	46.7722
	916.719	1.59144	916.719	3.08167	916.719	1.85709	916.719	-1.25198	916.719	4.81333	916.719	11.2249	916.719	7.6419	916.719	100.107	916.719	69.5904	916.719	38.3596	916.719	48.0914
	918.39	1.42723	918.39	3.3655	918.39	1.92815	918.39	-1.21268	918.39	4.85748	918.39	11.649	918.39	7.77161	918.39	108.618	918.39	78.5998	918.39	38.6852	918.39	49.7676
	920.06	1.27027	920.06	3.65432	920.06	2.00322	920.06	-1.16812	920.06	4.9069	920.06	12.0708	920.06	7.91958	920.06	115.229	920.06	86.2015	920.06	39.166	920.06	51.5812
	921.731	1.12039	921.731	3.94887	921.731	2.08253	921.731	-1.11814	921.731	4.9618	921.731	12.4967	921.731	8.07259	921.731	124.757	921.731	92.5288	921.731	39.9233	921.731	53.4883
	923.402	0.97798	923.402	4.24886	923.402	2.16608	923.402	-1.06268	923.402	5.11029	923.402	12.9262	923.402	8.23054	923.402	128.787	923.402	97.5482	923.402	40.7223	923.402	54.8583
	925.07	0.84339	925.07	4.55397	925.07	2.63906	925.07	-1.00172	925.07	5.32653	925.07	13.3588	925.07	8.39331	925.07	130.626	925.07	101.41	925.07	41.5264	925.07	56.0725
	926.74	0.71652	926.74	4.86502	926.74	3.09475	926.74	-0.93505	926.74	5.54862	926.74	13.7954	926.74	8.56135	926.74	130.075	926.74	104.033	926.74	41.4107	926.74	56.675
	928.408	0.59786	928.408	4.96956	928.408	3.55428	928.408	-0.86273	928.408	5.78928	928.408	14.235	928.408	8.54008	928.408	126.925	928.408	105.129	928.408	40.7533	928.408	56.5806
	930.078	0.48733	930.078	5.12265	930.078	4.01876	930.078	-0.7845	930.078	6.03959	930.078	14.6825	930.078	8.58447	930.078	121.926	930.078	104.198	930.078	39.293	930.078	55.5389
	931.747	0.38529	931.747	5.28148	931.747	4.48775	931.747	-0.70035	931.747	6.29577	931.747	15.132	931.747	8.6342	931.747	110.818	931.747	101.379	931.747	37.7359	931.747	52.6718
	933.414	0.29203	933.414	5.24314	933.414	4.96071	933.414	-0.61031	933.414	6.55758	933.414	15.5844	933.414	8.54582	933.414	102.99	933.414	96.9629	933.414	35.8362	933.414	48.8062
	935.083	0.20755	935.083	5.16761	935.083	5.30994	935.083	-0.51408	935.083	6.82571	935.083	15.9243	935.083	8.38537	935.083	95.0181	935.083	90.9017	935.083	34.1234	935.083	45.8869
	936.749	0.13223	936.749	4.88308	936.749	5.66995	936.749	-0.41179	936.749	6.97615	936.749	16.1642	936.749	8.2307	936.749	85.9076	936.749	80.4158	936.749	32.3702	936.749	42.681
	938.417	0.0661	938.417	4.46431	938.417	6.03515	938.417	-0.30312	938.417	7.08959	938.417	16.4076	938.417	8.08151	938.417	77.0212	938.417	73.1578	938.417	29.5014	938.417	39.3319
	940.083	0.00952	940.083	4.5264	940.083	6.40476	940.083	-0.18825	940.083	7.20917	940.083	16.6539	940.083	8.23451	940.083	67.5759	940.083	59.5296	940.083	25.7184	940.083	35.4881
	941.75	-0.03745	941.75	4.72088	941.75	6.77972	941.75	-0.0668	941.75	7.33525	941.75	16.8035	941.75	8.31776	941.75	58.3674	941.75	44.0901	941.75	22.3357	941.75	31.6725
	943.415	-0.0745	943.415	4.45846	943.415	7.1592	943.415	0.06103	943.415	7.46763	943.415	16.9154	943.415	8.40676	943.415	50.6628	943.415	25.9984	943.415	19.2462	943.415	28.1206
	945.082	-0.10151	945.082	4.06457	945.082	7.65055	945.082	0.19561	945.082	7.60668	945.082	17.0304	945.082	8.50179	945.082	43.1733	945.082	27.6438	945.082	16.5299	945.082	25.0136
	946.746	-0.11821	946.746	3.64381	946.746	8.117	946.746	0.33672	946.746	7.75217	946.746	16.9819	946.746	8.60269	946.746	35.7476	946.746	34.733	946.746	14.1868	946.746	22.1537
	948.412	-0.12447	948.412	3.22739	948.412	8.58912	948.412	0.48477	948.412	7.90451	948.412	16.8361	948.412	8.70976	948.412	29.8318	948.412	33.7165	948.412	12.4811	948.412	19.8956
	950.076	-0.12004	950.076	2.81788	950.076	9.06595	950.076	0.63952	950.076	8.06342	950.076	16.6934	950.076	8.82285	950.076	28.2234	950.076	32.1188	950.076	11.1339	950.076	18.1882
	951.742	-0.10474	951.742	2.56895	951.742	9.54861	951.742	0.80141	951.742	8.22936	951.742	16.5536	951.742	8.94228	951.742	24.7562	951.742	29.7234	951.742	10.3708	951.742	17.0545
	953.405	-0.0784	953.405	2.47005	953.405	10.036	953.405	0.97013	953.405	8.402	953.405	16.4168	953.405	9.06785	953.405	22.3369	953.405	26.8677	953.405	10.0037	953.405	16.1579
	955.07	-0.04074	955.07	2.37759	955.07	10.8096	955.07	1.14619	955.07	8.72484	955.07	16.5151	955.07	9.12973	955.07	19.6081	955.07	23.9009	955.07	10.1829	955.07	15.8839
	956.733	0.00832	956.733	2.29188	956.733	11.5131	956.733	1.32923	956.733	9.1158	956.733	16.5549	956.733	9.1457	956.733	18.4047	956.733	20.722	956.733	10.7917	956.733	15.7938
	958.397	0.06911	958.397	2.33086	958.397	12.2227	958.397	1.5198	958.397	9.54332	958.397	16.5974	958.397	9.16818	958.397	17.324	958.397	19.0575	958.397	11.6808	958.397	15.8044
	960.059	0.14168	960.059	2.35044	960.059	12.9365	960.059	1.71752	960.059	9.99397	960.059	16.8028	960.059	8.99127	960.059	16.1328	960.059	15.9062	960.059	12.7917	960.059	15.8246
	961.722	0.2264	961.722	2.19703	961.722	13.6562	961.722	1.92294	961.722	10.2148	961.722	17.0868	961.722	8.6768	961.722	14.8195	961.722	13.139	961.722	14.1264	961.722	15.4123
	963.384	0.32326	963.384	2.06063	963.384	14.3801	963.384	2.13567	963.384	10.4305	963.384	17.3731	963.384	8.36906	963.384	13.3781	963.384	10.0795	963.384	15.2352	963.384	14.8792
	965.047	0.4327	965.047	1.93096	965.047	15.1098	965.047	2.35629	965.047	11.3904	965.047	17.6622	965.047	8.66517	965.047	12.1102	965.047	8.4707	965.047	16.2818	965.047	13.8958
	966.708	0.55465	966.708	2.40051	966.708	15.8434	966.708	2.58438	966.708	12.0126	966.708	17.9535	966.708	8.84139	966.708	11.1401	966.708	6.32061	966.708	17.5013	966.708	13.0587
	968.368	0.68943	968.368	2.37304	968.368	16.5818	968.368	2.82026	968.368	12.6383	968.368	18.2471	968.368	9.02365	968.368	10.155	968.368	4.74487	968.368	18.7653	968.368	11.5624
	970.03	0.83741	970.03	2.14004	970.03	17.3258	970.03	3.06429	970.03	13.2799	970.03	18.6745	970.03	9.09539	970.03	9.61209	970.03	3.25932	970.03	20.0399	970.03	10.1111
	971.69	0.99845	971.69	2.22696	971.69	18.0735	971.69	3.3158	971.69	13.9276	971.69	19.1132	971.69	9.18479	971.69	9.32872	971.69	2.16585	971.69	20.7363	971.69	8.77468
	973.351	1.17312	973.351	2.54723	973.351	18.8268	973.351	3.67416	973.351	14.583	973.351	19.5546	973.351	9.28015	973.351	9.24632	973.351	1.47602	973.351	19.9955	973.351	7.55254
	975.011	1.36119	975.011	2.87423	975.011	19.5835	975.011	4.01179	975.011	10.7735	975.011	20.3088	975.011	9.08142	975.011	9.33498	975.011	1.25342	975.011	18.1132	975.011	6.96733
	976.67	1.56308	976.67	3.20828	976.67	20.3448	976.67	4.35687	976.67	10.7427	976.67	21.1259	976.67	9.29274	976.67	9.53948	976.67	1.63494	976.67	14.0385	976.67	6.70903
	978.33	1.77915	978.33	3.90454	978.33	21.1113	978.33	4.70967	978.33	10.7714	978.33	21.9459	978.33	10.2171	978.33	9.64833	978.33	2.42656	978.33	9.39401	978.33	6.97881
	979.988	2.00873	979.988	4.92467	979.988	21.8812	979.988	5.06928	979.988	10.9999	979.988	22.7671	979.988	10.9282	979.988	9.44307	979.988	2.91214	979.988	6.41333	979.988	7.41896
	981.646	2.25182	981.646	5.61347	981.646	21.5164	981.646	5.78287	981.646	11.3513	981.646	23.5902	981.646	11.8882	981.646	9.60107	981.646	3.70249	981.646	4.96211	981.646	8.33487
	983.306	2.50847	983.306	6.27403	983.306	22.3966	983.306	6.69389	983.306	11.1847	983.306	24.4162	983.306	12.8546	983.306	9.52311	983.306	4.68733	983.306	5.31929	983.306	9.46741
	984.963	2.77783	984.963	7.74639	984.963	23.383	984.963	9.90805	984.963	11.736	984.963	25.2432	984.963	13.992	984.963	9.2848	984.963	5.94738	984.963	7.10464	984.963	10.7502
	986.62	2.86982	986.62	9.16541	986.62	24.0174	986.62	12.2037	986.62	12.9124	986.62	25.1201	986.62	15.1137	986.62	9.23166	986.62	7.74832	986.62	12.1368	986.62	11.9397
	988.279	3.84893	988.279	10.5922	988.279	24.6296	988.279	14.5745	988.279	14.6606	988.279	26.9164	988.279	16.5664	988.279	8.8257	988.279	9.73689	988.279	15.6347	988.279	11.9818
	989.935	4.83081	989.935	12.0232	989.935	25.6337	989.935	16.1091	989.935	16.861	989.935	29.3636	989.935	18.5444	989.935	9.54739	989.935	11.1668	989.935	18.331	989.935	12.6567
	991.592	6.79295	991.592	12.2157	991.592	26.4433	991.592	17.5612	991.592	19.535	991.592	31.6115	991.592	20.022	991.592	10.0271	991.592	12.3243	991.592	20.0061	991.592	14.2032
	993.249	9.33645	993.249	13.986	993.249	27.8947	993.249	18.9931	993.249	22.7081	993.249	33.9747	993.249	22.628	993.249	11.1305	993.249	13.4468	993.249	20.9852	993.249	15.8619
	994.905	12.1225	994.905	16.4995	994.905	29.4879	994.905	21.1239	994.905	25.9346	994.905	36.5805	994.905	24.6687	994.905	12.0079	994.905	14.5522	994.905	21.1447	994.905	17.1914
	996.56	15.116	996.56	19.1921	996.56	31.0578	996.56	23.4962	996.56	28.3213	996.56	39.2131	996.56	27.5513	996.56	12.7208	996.56	15.8545	996.56	20.3293	996.56	18.3646
	998.217	18.1613	998.217	22.252	998.217	32.4749	998.217	26.1049	998.217	30.3307	998.217	41.9713	998.217	29.7196	998.217	13.893	998.217	16.4645	998.217	19.2057	998.217	18.9426
	999.872	21.3151	999.872	25.5369	999.872	34.1651	999.872	29.0481	999.872	33.12	999.872	44.7411	999.872	32.1379	999.872	15.2089	999.872	16.9822	999.872	18.2685	999.872	19.0496
	1001.53	24.4732	1001.53	28.9678	1001.53	36.2102	1001.53	32.0026	1001.53	35.9061	1001.53	47.5165	1001.53	34.6164	1001.53	17.188	1001.53	17.8635	1001.53	19.0023	1001.53	19.1136
	1003.18	27.7443	1003.18	32.8537	1003.18	38.8625	1003.18	35.3352	1003.18	39.085	1003.18	49.9171	1003.18	37.2779	1003.18	19.8474	1003.18	18.8997	1003.18	19.9012	1003.18	18.511
	1004.84	31.0082	1004.84	37.0836	1004.84	42.237	1004.84	39.0206	1004.84	42.2007	1004.84	54.0309	1004.84	40.0415	1004.84	23.4752	1004.84	20.1913	1004.84	20.915	1004.84	17.9989
	1006.49	34.3578	1006.49	41.816	1006.49	46.2906	1006.49	43.223	1006.49	47.375	1006.49	56.5329	1006.49	43.1673	1006.49	27.2885	1006.49	21.9933	1006.49	21.7755	1006.49	17.7492
	1008.14	37.7224	1008.14	47.6573	1008.14	51.2591	1008.14	48.1894	1008.14	50.5872	1008.14	58.9428	1008.14	46.5948	1008.14	31.1292	1008.14	24.4314	1008.14	22.826	1008.14	18.8144
	1009.79	41.3913	1009.79	54.1177	1009.79	57.1447	1009.79	53.8942	1009.79	54.8859	1009.79	63.016	1009.79	48.904	1009.79	35.8448	1009.79	26.9379	1009.79	24.1259	1009.79	20.506
	1011.45	45.5537	1011.45	59.7625	1011.45	66.3052	1011.45	60.2636	1011.45	59.7522	1011.45	69.2945	1011.45	48.28	1011.45	40.4194	1011.45	30.0775	1011.45	25.5663	1011.45	22.717
	1013.1	51.0583	1013.1	66.2701	1013.1	74.4727	1013.1	67.18	1013.1	65.5029	1013.1	73.6602	1013.1	50.906	1013.1	47.7229	1013.1	33.9141	1013.1	27.5722	1013.1	25.4158
	1014.75	59.6803	1014.75	74.1382	1014.75	82.1907	1014.75	74.9673	1014.75	72.2829	1014.75	79.4547	1014.75	56.4043	1014.75	53.4883	1014.75	38.5994	1014.75	30.2297	1014.75	28.8026
	1016.4	67.6826	1016.4	83.0072	1016.4	92.1955	1016.4	83.8675	1016.4	79.9095	1016.4	85.4217	1016.4	63.4466	1016.4	60.6343	1016.4	43.9897	1016.4	33.2932	1016.4	32.7542
	1018.06	72.9275	1018.06	93.3925	1018.06	103.44	1018.06	94.8487	1018.06	89.7202	1018.06	92.6776	1018.06	70.7831	1018.06	66.7081	1018.06	50.1653	1018.06	36.6089	1018.06	37.0793
	1019.71	81.4579	1019.71	105.152	1019.71	117.515	1019.71	108.955	1019.71	99.6945	1019.71	101.009	1019.71	79.1393	1019.71	73.7991	1019.71	57.1383	1019.71	39.8788	1019.71	41.6192
	1021.36	89.0544	1021.36	119.267	1021.36	130.904	1021.36	123.733	1021.36	112.233	1021.36	111.053	1021.36	88.768	1021.36	82.4471	1021.36	64.9844	1021.36	42.9422	1021.36	46.2513
	1023.01	98.2605	1023.01	135.711	1023.01	145.695	1023.01	138.565	1023.01	126.465	1023.01	124.193	1023.01	99.1359	1023.01	92.6107	1023.01	73.4096	1023.01	46.1542	1023.01	50.8195
	1024.66	110.567	1024.66	155.084	1024.66	161.882	1024.66	156.316	1024.66	144.33	1024.66	137.687	1024.66	111.729	1024.66	104.611	1024.66	83.6926	1024.66	49.5627	1024.66	55.2302
	1026.31	125.677	1026.31	177.224	1026.31	181.825	1026.31	178.015	1026.31	163.879	1026.31	153.581	1026.31	127.568	1026.31	118.792	1026.31	95.8397	1026.31	52.7335	1026.31	59.7771
	1027.96	143.929	1027.96	202.14	1027.96	204.57	1027.96	199.959	1027.96	187.595	1027.96	172.457	1027.96	146.197	1027.96	134.79	1027.96	110.192	1027.96	56.4067	1027.96	64.2974
	1029.61	165.771	1029.61	233.943	1029.61	229.857	1029.61	225.687	1029.61	214.576	1029.61	195.107	1029.61	167.239	1029.61	153.267	1029.61	126.256	1029.61	60.6076	1029.61	69.0485
	1031.26	190.877	1031.26	266.325	1031.26	262.939	1031.26	256.955	1031.26	256.106	1031.26	220.768	1031.26	193.804	1031.26	177.011	1031.26	145.424	1031.26	65.8011	1031.26	75.1374
	1032.9	222.209	1032.9	305.752	1032.9	300.174	1032.9	293.602	1032.9	291.316	1032.9	255.824	1032.9	222.28	1032.9	203.298	1032.9	166.291	1032.9	72.1522	1032.9	80.8927
	1034.55	256.558	1034.55	360.691	1034.55	346.826	1034.55	339.483	1034.55	332.508	1034.55	296.36	1034.55	258.704	1034.55	235.429	1034.55	192.023	1034.55	79.3614	1034.55	90.3782
	1036.2	298.167	1036.2	413.949	1036.2	409.859	1036.2	389.568	1036.2	378.97	1036.2	342.215	1036.2	303.102	1036.2	271.681	1036.2	219.523	1036.2	87.4999	1036.2	99.5347
	1037.85	344.67	1037.85	471.913	1037.85	473.866	1037.85	449.385	1037.85	437.808	1037.85	391.212	1037.85	349.552	1037.85	313.423	1037.85	252.007	1037.85	96.4399	1037.85	109.176
	1039.5	399.444	1039.5	603.381	1039.5	545.005	1039.5	525.224	1039.5	503.587	1039.5	454.04	1039.5	397.67	1039.5	357.489	1039.5	287.006	1039.5	106.356	1039.5	120.34
	1041.14	469.77	1041.14	672.815	1041.14	623.967	1041.14	606.131	1041.14	581.175	1041.14	527.889	1041.14	456.06	1041.14	415.164	1041.14	326.643	1041.14	117.023	1041.14	133.954
	1042.79	539.172	1042.79	759.254	1042.79	712.048	1042.79	691.486	1042.79	670.723	1042.79	586.837	1042.79	518.141	1042.79	472.782	1042.79	368.296	1042.79	128.215	1042.79	151.386
	1044.44	613.443	1044.44	866.779	1044.44	814.297	1044.44	791.894	1044.44	773.129	1044.44	658.791	1044.44	591.898	1044.44	531.413	1044.44	414.349	1044.44	139.537	1044.44	168.778
	1046.08	690.852	1046.08	988.791	1046.08	920.209	1046.08	903.207	1046.08	891.443	1046.08	737.128	1046.08	670.186	1046.08	596.283	1046.08	459.701	1046.08	154.618	1046.08	188.011
	1047.73	772.53	1047.73	1129.24	1047.73	1027.49	1047.73	1015.75	1047.73	1008.45	1047.73	907.831	1047.73	742.625	1047.73	670.924	1047.73	521.224	1047.73	169.34	1047.73	206.388
	1049.37	859.747	1049.37	1261.87	1049.37	1137.58	1049.37	1138.81	1049.37	1123.88	1049.37	992.341	1049.37	827.562	1049.37	743.848	1049.37	583.096	1049.37	183.951	1049.37	223.089
	1051.02	946.615	1051.02	1364.13	1051.02	1249.81	1051.02	1254.02	1051.02	1215.29	1051.02	1051.37	1051.02	911.84	1051.02	820.208	1051.02	645.846	1051.02	197.786	1051.02	238.611
	1052.66	1050.94	1052.66	1440.07	1052.66	1359	1052.66	1364.54	1052.66	1312.51	1052.66	1128.33	1052.66	987.551	1052.66	893.441	1052.66	705.137	1052.66	210.91	1052.66	252.83
	1054.31	1124.6	1054.31	1508.22	1054.31	1449.4	1054.31	1406.29	1054.31	1390.82	1054.31	1196.81	1054.31	1058.52	1054.31	960.219	1054.31	756.86	1054.31	222.683	1054.31	265.468
	1055.95	1125.6	1055.95	1594.94	1055.95	1530.48	1055.95	1482.1	1055.95	1387.28	1055.95	1234.94	1055.95	1107.37	1055.95	1004.61	1055.95	791.08	1055.95	236.914	1055.95	276.502
	1057.6	1140.29	1057.6	1616.98	1057.6	1523.24	1057.6	1519	1057.6	1442.58	1057.6	1238.96	1057.6	1113.56	1057.6	1004.54	1057.6	780.826	1057.6	241.166	1057.6	282.738
	1059.24	1146.29	1059.24	1653.04	1059.24	1528.36	1059.24	1488.5	1059.24	1467.29	1059.24	1278.16	1059.24	1103.15	1059.24	993.659	1059.24	767.081	1059.24	241.342	1059.24	289.214
	1060.88	1118.28	1060.88	1581.97	1060.88	1467.73	1060.88	1435.63	1060.88	1426.46	1060.88	1225.15	1060.88	1072.21	1060.88	942.685	1060.88	738.346	1060.88	227.168	1060.88	289.131
	1062.53	1112.66	1062.53	1518.92	1062.53	1456.96	1062.53	1423.42	1062.53	1332.4	1062.53	1182.15	1062.53	1018.3	1062.53	892.806	1062.53	696.889	1062.53	214.967	1062.53	282.686
	1064.17	1010.47	1064.17	1429.21	1064.17	1322.47	1064.17	1330.74	1064.17	1209.74	1064.17	1088.2	1064.17	963.397	1064.17	840.675	1064.17	648.03	1064.17	204.635	1064.17	268.37
	1065.81	948.679	1065.81	1318.38	1065.81	1205.44	1065.81	1218.2	1065.81	1132.59	1065.81	993.207	1065.81	880.251	1065.81	793.99	1065.81	591.892	1065.81	192.748	1065.81	252.53
	1067.45	851.088	1067.45	1203.61	1067.45	1084.03	1067.45	1075.34	1067.45	1036.3	1067.45	875.625	1067.45	793.695	1067.45	707.622	1067.45	535.734	1067.45	179.817	1067.45	234.376
	1069.1	757.207	1069.1	1068.19	1069.1	968.77	1069.1	924.654	1069.1	899.422	1069.1	800.45	1069.1	705.987	1069.1	627.158	1069.1	482.237	1069.1	166.184	1069.1	213.283
	1070.74	668.374	1070.74	934.807	1070.74	865.434	1070.74	857.029	1070.74	781.997	1070.74	707.688	1070.74	622.067	1070.74	548.457	1070.74	426.365	1070.74	151.921	1070.74	189.937
	1072.38	586.855	1072.38	808.825	1072.38	761.451	1072.38	742.575	1072.38	682.273	1072.38	624.022	1072.38	539.2	1072.38	482.521	1072.38	374.111	1072.38	137.199	1072.38	167.919
	1074.02	512.565	1074.02	702.209	1074.02	661.04	1074.02	635.692	1074.02	597.364	1074.02	544.729	1074.02	465.025	1074.02	422.122	1074.02	323.088	1074.02	122.634	1074.02	145.814
	1075.66	442.432	1075.66	609.459	1075.66	569.224	1075.66	543.405	1075.66	512.161	1075.66	475.924	1075.66	400.084	1075.66	367.111	1075.66	281.139	1075.66	108.231	1075.66	124.639
	1077.3	376.948	1077.3	525.007	1077.3	483.165	1077.3	467.824	1077.3	447.794	1077.3	411.95	1077.3	343.076	1077.3	315.669	1077.3	241.262	1077.3	98.3932	1077.3	104.715
	1078.94	323.958	1078.94	450.165	1078.94	415.158	1078.94	398.117	1078.94	389.311	1078.94	354.685	1078.94	296.743	1078.94	267.462	1078.94	208.047	1078.94	87.7972	1078.94	87.4105
	1080.58	278.209	1080.58	383.205	1080.58	356.539	1080.58	334.64	1080.58	338.531	1080.58	305.058	1080.58	253.022	1080.58	224.368	1080.58	179.619	1080.58	78.0945	1080.58	81.2225
	1082.22	238.265	1082.22	329.524	1082.22	307.152	1082.22	283.781	1082.22	290.764	1082.22	261.747	1082.22	215.61	1082.22	191.848	1082.22	151.322	1082.22	69.2298	1082.22	70.3572
	1083.86	204.119	1083.86	282.947	1083.86	266.778	1083.86	244.73	1083.86	251.488	1083.86	223.745	1083.86	178.492	1083.86	164.259	1083.86	128.183	1083.86	61.3225	1083.86	63.0962
	1085.49	174.916	1085.49	244.27	1085.49	232.268	1085.49	210.574	1085.49	216.143	1085.49	193.915	1085.49	154.292	1085.49	140.977	1085.49	106.773	1085.49	54.3924	1085.49	57.1907
	1087.13	150.371	1087.13	208.585	1087.13	203.479	1087.13	184.919	1087.13	184.262	1087.13	169.2	1087.13	134.71	1087.13	122.257	1087.13	89.3506	1087.13	48.3253	1087.13	51.8201
	1088.77	130.24	1088.77	178.553	1088.77	180.015	1088.77	164.136	1088.77	158.422	1088.77	147.768	1088.77	118.887	1088.77	106.61	1088.77	74.257	1088.77	43.1397	1088.77	47.2212
	1090.41	114.017	1090.41	157.185	1090.41	158.252	1090.41	146.173	1090.41	133.608	1090.41	129.828	1090.41	106.848	1090.41	92.8471	1090.41	63.7873	1090.41	38.8814	1090.41	43.5722
	1092.04	100.786	1092.04	139.664	1092.04	139.016	1092.04	128.716	1092.04	115.357	1092.04	115.122	1092.04	96.2694	1092.04	82.4603	1092.04	55.7292	1092.04	35.4203	1092.04	40.6454
	1093.68	90.0603	1093.68	122.467	1093.68	122.541	1093.68	115.697	1093.68	98.4854	1093.68	103.574	1093.68	86.7216	1093.68	74.2517	1093.68	51.1514	1093.68	32.9078	1093.68	38.7473
	1095.32	81.922	1095.32	109.221	1095.32	108.567	1095.32	101.361	1095.32	84.0737	1095.32	94.9909	1095.32	78.8013	1095.32	68.293	1095.32	48.2121	1095.32	31.1864	1095.32	37.2405
	1096.95	72.4659	1096.95	97.6583	1096.95	96.6429	1096.95	89.834	1096.95	73.7684	1096.95	87.2448	1096.95	72.4737	1096.95	64.3481	1096.95	45.7395	1096.95	30.1643	1096.95	36.0118
	1098.59	63.4983	1098.59	87.6038	1098.59	85.1644	1098.59	79.9479	1098.59	65.776	1098.59	75.9167	1098.59	64.0959	1098.59	60.8602	1098.59	43.4336	1098.59	29.7387	1098.59	34.8633
	1100.22	58.37	1100.22	78.5333	1100.22	76.5943	1100.22	71.8032	1100.22	59.2938	1100.22	68.3874	1100.22	58.3116	1100.22	57.0681	1100.22	40.9642	1100.22	29.9284	1100.22	33.9276
	1101.86	54.7425	1101.86	68.9242	1101.86	68.2756	1101.86	65.1316	1101.86	54.8909	1101.86	61.9818	1101.86	51.0552	1101.86	48.9425	1101.86	38.0862	1101.86	29.9753	1101.86	33.1321
	1103.5	47.1251	1103.5	61.4775	1103.5	61.823	1103.5	59.5739	1103.5	51.3782	1103.5	55.6893	1103.5	44.4939	1103.5	43.8494	1103.5	34.7155	1103.5	30.5137	1103.5	32.4485
	1105.13	42.807	1105.13	52.2249	1105.13	56.6688	1105.13	54.0341	1105.13	48.8411	1105.13	50.8278	1105.13	38.7938	1105.13	39.1407	1105.13	29.3181	1105.13	32.0611	1105.13	31.817
	1106.76	40.1198	1106.76	45.7569	1106.76	52.0011	1106.76	48.8631	1106.76	46.4981	1106.76	45.3075	1106.76	33.7969	1106.76	36.0693	1106.76	26.5009	1106.76	33.7645	1106.76	31.3519
	1108.4	37.9856	1108.4	40.6477	1108.4	48.0123	1108.4	44.0941	1108.4	45.2133	1108.4	40.6723	1108.4	29.442	1108.4	32.3782	1108.4	24.2351	1108.4	35.441	1108.4	30.8677
	1110.03	36.0278	1110.03	36.4755	1110.03	44.3599	1110.03	39.4103	1110.03	40.4598	1110.03	37.0062	1110.03	25.7427	1110.03	30.1294	1110.03	18.9391	1110.03	36.9577	1110.03	30.4331
	1111.67	34.0996	1111.67	32.9096	1111.67	41.4657	1111.67	35.1164	1111.67	37.9704	1111.67	33.9605	1111.67	22.4738	1111.67	28.2273	1111.67	17.2175	1111.67	37.7536	1111.67	30.0976
	1113.3	32.2403	1113.3	29.7468	1113.3	38.7579	1113.3	30.6269	1113.3	36.3352	1113.3	30.2496	1113.3	19.9134	1113.3	25.7284	1113.3	15.7887	1113.3	38.246	1113.3	30.1477
	1114.93	30.4254	1114.93	26.9561	1114.93	36.2733	1114.93	28.1889	1114.93	34.8883	1114.93	27.2833	1114.93	17.9558	1114.93	24.047	1114.93	14.4673	1114.93	38.4248	1114.93	30.3216
	1116.56	28.6057	1116.56	24.7503	1116.56	33.2833	1116.56	26.0616	1116.56	29.964	1116.56	24.8465	1116.56	16.5994	1116.56	22.3248	1116.56	13.2659	1116.56	38.1493	1116.56	30.6433
	1118.19	26.8483	1118.19	22.9294	1118.19	29.9561	1118.19	24.091	1118.19	27.7735	1118.19	22.7266	1118.19	15.7115	1118.19	20.6889	1118.19	12.266	1118.19	37.5678	1118.19	31.1386
	1119.83	25.1936	1119.83	21.5057	1119.83	27.5434	1119.83	22.1907	1119.83	26.0185	1119.83	20.5922	1119.83	14.7501	1119.83	19.3392	1119.83	11.1755	1119.83	36.348	1119.83	31.4405
	1121.46	23.6609	1121.46	19.9704	1121.46	24.2138	1121.46	20.3458	1121.46	23.3625	1121.46	18.5881	1121.46	13.705	1121.46	17.7035	1121.46	10.1646	1121.46	35.1235	1121.46	31.6577
	1123.09	21.9869	1123.09	15.877	1123.09	22.0921	1123.09	18.5965	1123.09	21.6445	1123.09	16.8796	1123.09	12.5511	1123.09	16.2822	1123.09	9.2639	1123.09	33.9707	1123.09	31.8435
	1124.72	20.3334	1124.72	14.0969	1124.72	19.8268	1124.72	16.9054	1124.72	19.652	1124.72	15.4717	1124.72	11.2731	1124.72	15.3539	1124.72	8.4906	1124.72	33.5844	1124.72	31.5192
	1126.35	18.7642	1126.35	12.3685	1126.35	16.429	1126.35	15.3218	1126.35	17.9604	1126.35	14.0608	1126.35	9.59788	1126.35	15.063	1126.35	7.93521	1126.35	33.5075	1126.35	31.5054
	1127.98	17.2066	1127.98	10.8379	1127.98	12.8889	1127.98	13.8232	1127.98	16.5875	1127.98	13.5195	1127.98	7.82745	1127.98	14.4262	1127.98	7.64535	1127.98	34.0066	1127.98	31.5479
	1129.61	15.7275	1129.61	9.72849	1129.61	10.6826	1129.61	12.4196	1129.61	15.4882	1129.61	13.1773	1129.61	6.16845	1129.61	13.8876	1129.61	8.03342	1129.61	34.8597	1129.61	31.7108
	1131.24	14.2538	1131.24	8.75552	1131.24	8.68041	1131.24	11.1401	1131.24	14.442	1131.24	12.8877	1131.24	5.04322	1131.24	12.842	1131.24	8.43667	1131.24	36.0782	1131.24	31.9125
	1132.87	12.8397	1132.87	7.90286	1132.87	6.77127	1132.87	9.90544	1132.87	13.5304	1132.87	12.6863	1132.87	3.58573	1132.87	12.0944	1132.87	8.36442	1132.87	37.7326	1132.87	32.2371
	1134.5	11.6673	1134.5	7.18614	1134.5	5.86151	1134.5	8.77942	1134.5	12.4781	1134.5	12.5063	1134.5	2.24097	1134.5	11.1813	1134.5	8.08675	1134.5	39.871	1134.5	32.7774
	1136.13	10.547	1136.13	6.544	1136.13	5.81799	1136.13	7.6873	1136.13	11.2377	1136.13	12.1893	1136.13	1.02061	1136.13	9.57934	1136.13	7.70915	1136.13	42.2576	1136.13	33.3224
	1137.76	9.5864	1137.76	5.9849	1137.76	5.34042	1137.76	6.65072	1137.76	10.0552	1137.76	11.6386	1137.76	0.02342	1137.76	8.82607	1137.76	6.81365	1137.76	44.73	1137.76	33.9343
	1139.38	8.7372	1139.38	5.5065	1139.38	4.4447	1139.38	5.71937	1139.38	9.20392	1139.38	10.9971	1139.38	-0.68797	1139.38	8.0203	1139.38	6.9189	1139.38	47.1308	1139.38	34.6395
	1141.01	8.28066	1141.01	5.07823	1141.01	3.86199	1141.01	4.88533	1141.01	8.53492	1141.01	10.2717	1141.01	-1.10147	1141.01	7.4259	1141.01	7.79768	1141.01	48.7047	1141.01	35.4259
	1142.64	7.73092	1142.64	4.73883	1142.64	3.50631	1142.64	4.0912	1142.64	7.98673	1142.64	9.50178	1142.64	-1.24677	1142.64	7.57275	1142.64	8.43678	1142.64	50.1133	1142.64	36.2645
	1144.27	7.33668	1144.27	4.45672	1144.27	2.96312	1144.27	3.38576	1144.27	7.4889	1144.27	8.57416	1144.27	-1.17493	1144.27	7.58491	1144.27	8.948	1144.27	51.1551	1144.27	37.3509
	1145.89	7.0482	1145.89	4.2438	1145.89	2.24076	1145.89	2.73623	1145.89	6.78979	1145.89	7.61847	1145.89	-1.0124	1145.89	7.73257	1145.89	9.38816	1145.89	51.817	1145.89	38.6626
	1147.52	6.77261	1147.52	4.10547	1147.52	1.53974	1147.52	2.11644	1147.52	5.82043	1147.52	6.60955	1147.52	-0.685	1147.52	7.9316	1147.52	9.70672	1147.52	52.3937	1147.52	39.9766
	1149.14	6.55526	1149.14	4.00632	1149.14	0.97871	1149.14	1.54922	1149.14	4.799	1149.14	5.57089	1149.14	-0.04885	1149.14	8.13469	1149.14	9.9695	1149.14	52.0122	1149.14	41.2088
	1150.77	6.35622	1150.77	3.9523	1150.77	0.04599	1150.77	0.98116	1150.77	3.80087	1150.77	4.50862	1150.77	0.78635	1150.77	8.81059	1150.77	10.1685	1150.77	54.8784	1150.77	42.2704
	1152.4	6.13487	1152.4	3.95907	1152.4	-0.73465	1152.4	0.48401	1152.4	3.08713	1152.4	3.4906	1152.4	0.79365	1152.4	9.47595	1152.4	10.1788	1152.4	56.6116	1152.4	41.9464
	1154.02	5.72052	1154.02	3.87394	1154.02	-1.15443	1154.02	-0.03963	1154.02	2.53464	1154.02	2.54678	1154.02	-0.000943556	1154.02	9.83678	1154.02	10.2023	1154.02	58.0476	1154.02	41.5469
	1155.65	5.304	1155.65	3.99412	1155.65	-1.31952	1155.65	-0.50119	1155.65	2.13086	1155.65	1.6544	1155.65	-2.07968	1155.65	10.1672	1155.65	10.339	1155.65	58.7793	1155.65	40.77
	1157.27	5.04913	1157.27	4.12046	1157.27	-2.00965	1157.27	-1.11873	1157.27	1.96546	1157.27	1.13999	1157.27	-3.65925	1157.27	10.2492	1157.27	11.5562	1157.27	59.0299	1157.27	39.523
	1158.89	4.33903	1158.89	4.35914	1158.89	-2.70286	1158.89	-1.66021	1158.89	2.09303	1158.89	0.68871	1158.89	-5.26241	1158.89	10.3686	1158.89	12.9242	1158.89	58.4395	1158.89	38.2717
	1160.52	3.21322	1160.52	4.75403	1160.52	-2.98508	1160.52	-2.20813	1160.52	2.38495	1160.52	0.49972	1160.52	-5.68303	1160.52	9.82871	1160.52	14.1877	1160.52	57.0341	1160.52	37.0465
	1162.14	1.97943	1162.14	5.35729	1162.14	-2.61828	1162.14	-2.76268	1162.14	2.76356	1162.14	0.75456	1162.14	-5.50563	1162.14	8.57194	1162.14	15.3211	1162.14	55.5443	1162.14	36.1422
	1163.77	0.81336	1163.77	5.96468	1163.77	-2.4712	1163.77	-3.31233	1163.77	3.0957	1163.77	1.14974	1163.77	-4.79861	1163.77	6.64069	1163.77	16.2077	1163.77	54.0631	1163.77	35.4316
	1165.39	-0.22741	1165.39	6.57786	1165.39	-1.30394	1165.39	-3.83223	1165.39	3.18157	1165.39	1.75406	1165.39	-3.78823	1165.39	5.38105	1165.39	16.9556	1165.39	52.9923	1165.39	34.945
	1167.01	-1.17059	1167.01	7.08239	1167.01	-0.4216	1167.01	-4.55346	1167.01	3.24375	1167.01	2.53545	1167.01	-1.0256	1167.01	3.87839	1167.01	16.9372	1167.01	52.2285	1167.01	34.6614
	1168.63	-1.54838	1168.63	5.99355	1168.63	0.34846	1168.63	-4.86442	1168.63	3.33116	1168.63	3.34475	1168.63	-0.59893	1168.63	2.96841	1168.63	16.7813	1168.63	51.9128	1168.63	35.1398
	1170.26	-1.92957	1170.26	4.82726	1170.26	0.50654	1170.26	-4.03241	1170.26	3.42278	1170.26	4.17199	1170.26	-0.1739	1170.26	2.6037	1170.26	16.6813	1170.26	51.9618	1170.26	35.7398
	1171.88	-2.05726	1171.88	4.08339	1171.88	0.88579	1171.88	-2.55602	1171.88	3.74287	1171.88	5.09558	1171.88	0.21505	1171.88	2.43234	1171.88	16.6967	1171.88	52.3753	1171.88	36.6311
	1173.5	-2.05896	1173.5	3.47383	1173.5	2.24188	1173.5	-1.08342	1173.5	4.13877	1173.5	5.92445	1173.5	0.53064	1173.5	3.11818	1173.5	16.9038	1173.5	53.5603	1173.5	37.6946
	1175.12	-2.10636	1175.12	3.08895	1175.12	2.89579	1175.12	0.16798	1175.12	4.46883	1175.12	6.59318	1175.12	0.84502	1175.12	3.94743	1175.12	17.0967	1175.12	54.868	1175.12	38.9193
	1176.74	-1.3003	1176.74	2.81718	1176.74	4.58362	1176.74	1.18427	1176.74	4.7634	1176.74	7.24645	1176.74	1.11656	1176.74	4.89723	1176.74	17.7859	1176.74	56.2546	1176.74	40.3428
	1178.36	-0.37438	1178.36	2.81705	1178.36	4.75895	1178.36	1.9491	1178.36	4.73052	1178.36	7.24667	1178.36	1.30732	1178.36	6.31203	1178.36	18.5841	1178.36	57.7089	1178.36	41.8708
	1179.98	0.59967	1179.98	2.89941	1179.98	4.46997	1179.98	2.55697	1179.98	4.68752	1179.98	6.59543	1179.98	1.49906	1179.98	8.13385	1179.98	19.5382	1179.98	58.8833	1179.98	43.5074
	1181.6	1.55736	1181.6	3.07242	1181.6	4.00908	1181.6	2.93575	1181.6	4.584	1181.6	5.87304	1181.6	1.64191	1181.6	9.45667	1181.6	20.563	1181.6	60.0099	1181.6	45.1009
	1183.22	2.5213	1183.22	3.66562	1183.22	2.80113	1183.22	3.31383	1183.22	4.36787	1183.22	5.03479	1183.22	1.71815	1183.22	10.1978	1183.22	21.6888	1183.22	60.9556	1183.22	46.827
	1184.84	3.46435	1184.84	4.29631	1184.84	2.11058	1184.84	3.56836	1184.84	4.24319	1184.84	4.21047	1184.84	1.81974	1184.84	10.7509	1184.84	22.8736	1184.84	61.7549	1184.84	48.571
	1186.46	4.21363	1186.46	4.95314	1186.46	1.0829	1186.46	3.61766	1186.46	3.81601	1186.46	3.59165	1186.46	1.8148	1186.46	11.1947	1186.46	24.1076	1186.46	62.4696	1186.46	50.3962
	1188.08	4.55959	1188.08	5.55151	1188.08	-1.24767	1188.08	2.54966	1188.08	4.01311	1188.08	3.10734	1188.08	1.84735	1188.08	11.0734	1188.08	25.4128	1188.08	63.103	1188.08	52.3101
	1189.69	4.91732	1189.69	6.09788	1189.69	-2.40852	1189.69	2.31437	1189.69	4.37061	1189.69	2.63411	1189.69	1.80363	1189.69	10.1324	1189.69	26.7376	1189.69	63.6792	1189.69	54.2137
	1191.31	5.21433	1191.31	6.57472	1191.31	-3.02382	1191.31	2.2472	1191.31	4.9664	1191.31	2.20099	1191.31	1.75659	1191.31	9.62213	1191.31	28.1221	1191.31	64.1836	1191.31	56.2482
	1192.93	5.40247	1192.93	6.47381	1192.93	-2.77575	1192.93	2.36373	1192.93	5.62032	1192.93	1.90921	1192.93	1.60722	1192.93	8.82012	1192.93	29.4723	1192.93	64.5943	1192.93	58.4047
	1194.55	5.51793	1194.55	6.11715	1194.55	-2.32127	1194.55	2.65261	1194.55	6.2667	1194.55	1.77914	1194.55	1.47681	1194.55	8.31782	1194.55	30.8736	1194.55	64.9303	1194.55	60.5558
	1196.17	5.54086	1196.17	5.82678	1196.17	-1.63854	1196.17	2.9716	1196.17	6.81728	1196.17	1.62463	1196.17	1.30973	1196.17	7.78224	1196.17	32.0628	1196.17	65.3459	1196.17	63.0426
	1197.78	5.38843	1197.78	5.49039	1197.78	-0.47648	1197.78	3.7121	1197.78	7.45194	1197.78	1.66916	1197.78	1.15847	1197.78	8.02056	1197.78	33.35	1197.78	65.6228	1197.78	65.5123
	1199.4	5.14615	1199.4	5.1438	1199.4	1.18684	1199.4	4.4286	1199.4	8.29068	1199.4	1.83082	1199.4	0.98698	1199.4	8.36696	1199.4	34.8227	1199.4	67.5317	1199.4	68.087
	1201.02	4.7809	1201.02	4.65523	1201.02	1.84107	1201.02	5.05794	1201.02	9.09393	1201.02	1.92849	1201.02	0.83164	1201.02	9.10474	1201.02	36.2707	1201.02	70.5298	1201.02	69.1785
	1202.63	4.3343	1202.63	4.37822	1202.63	2.41382	1202.63	5.52117	1202.63	9.73881	1202.63	2.20915	1202.63	0.67184	1202.63	10.0654	1202.63	37.7245	1202.63	72.7334	1202.63	69.7052
	1204.25	3.85748	1204.25	4.05266	1204.25	2.75691	1204.25	5.76331	1204.25	9.86691	1204.25	2.55629	1204.25	0.53109	1204.25	11.2782	1204.25	39.1519	1204.25	74.6991	1204.25	69.9157
	1205.86	3.12166	1205.86	3.8415	1205.86	2.96933	1205.86	5.73636	1205.86	9.44139	1205.86	2.92832	1205.86	0.40029	1205.86	12.0439	1205.86	40.5819	1205.86	75.5665	1205.86	69.8098
	1207.48	2.33907	1207.48	3.78153	1207.48	2.38239	1207.48	5.86857	1207.48	8.87645	1207.48	3.31348	1207.48	0.29599	1207.48	12.7956	1207.48	41.9832	1207.48	76.0037	1207.48	69.5682
	1209.09	1.59706	1209.09	3.71964	1209.09	2.49487	1209.09	5.54523	1209.09	8.5198	1209.09	3.70892	1209.09	0.21261	1209.09	13.0786	1209.09	43.3542	1209.09	76.8272	1209.09	69.5654
	1210.7	0.82338	1210.7	3.67409	1210.7	1.76638	1210.7	5.23031	1210.7	8.3786	1210.7	4.11617	1210.7	0.16707	1210.7	13.3407	1210.7	44.6945	1210.7	77.9316	1210.7	69.5434
	1212.32	0.17985	1212.32	3.61956	1212.32	1.95676	1212.32	4.87942	1212.32	8.65863	1212.32	4.49314	1212.32	0.1225	1212.32	13.4849	1212.32	45.966	1212.32	79.3386	1212.32	69.3476
	1213.93	-0.31025	1213.93	3.55262	1213.93	1.86561	1213.93	4.5255	1213.93	8.6283	1213.93	4.7708	1213.93	0.16383	1213.93	13.8487	1213.93	47.2079	1213.93	80.7228	1213.93	69.2362
	1215.55	-0.05285	1215.55	3.4891	1215.55	1.91678	1215.55	4.20423	1215.55	8.40807	1215.55	5.05125	1215.55	0.42793	1215.55	14.1946	1215.55	48.3437	1215.55	81.7702	1215.55	68.9691
	1217.16	0.40663	1217.16	3.44826	1217.16	1.63878	1217.16	3.92656	1217.16	8.44252	1217.16	5.19571	1217.16	0.79399	1217.16	14.5754	1217.16	49.4305	1217.16	82.3294	1217.16	68.7248
	1218.77	0.81489	1218.77	3.35105	1218.77	1.19527	1218.77	3.66756	1218.77	8.55014	1218.77	5.41168	1218.77	1.23385	1218.77	13.8794	1218.77	50.3734	1218.77	83.1735	1218.77	67.8608
	1220.38	1.18205	1220.38	3.28905	1220.38	0.79623	1220.38	3.56306	1220.38	8.80788	1220.38	5.54115	1220.38	1.62241	1220.38	13.0138	1220.38	51.1739	1220.38	84.6689	1220.38	68.1638
	1222	1.54158	1222	3.28894	1222	0.42828	1222	3.53351	1222	9.0616	1222	5.53547	1222	2.11347	1222	13.3107	1222	51.9555	1222	88.7905	1222	70.5119
	1223.61	1.93652	1223.61	3.00066	1223.61	0.77181	1223.61	3.65337	1223.61	9.36964	1223.61	5.29143	1223.61	2.5665	1223.61	15.0453	1223.61	52.5144	1223.61	90.8739	1223.61	73.0746
	1225.22	2.15506	1225.22	2.68956	1225.22	2.15599	1225.22	3.85305	1225.22	9.81153	1225.22	5.13654	1225.22	3.04943	1225.22	15.8982	1225.22	53.0028	1225.22	92.7075	1225.22	75.4335
	1226.83	2.42384	1226.83	2.425	1226.83	2.38001	1226.83	4.17501	1226.83	10.3419	1226.83	4.8013	1226.83	3.63391	1226.83	16.5437	1226.83	53.4029	1226.83	94.1714	1226.83	77.4791
	1228.44	2.32052	1228.44	1.941	1228.44	2.47775	1228.44	4.6057	1228.44	11.1916	1228.44	4.38379	1228.44	3.86062	1228.44	16.8715	1228.44	53.791	1228.44	95.5934	1228.44	79.2386
	1230.05	2.2767	1230.05	1.7132	1230.05	2.76048	1230.05	5.10293	1230.05	12.1921	1230.05	4.10214	1230.05	4.04467	1230.05	17.1432	1230.05	54.0659	1230.05	96.6906	1230.05	80.7726
	1231.66	2.14577	1231.66	1.52865	1231.66	2.774	1231.66	5.68674	1231.66	12.6332	1231.66	3.99901	1231.66	3.67534	1231.66	17.0536	1231.66	54.3275	1231.66	97.8108	1231.66	82.0584
	1233.27	2.02673	1233.27	1.46541	1233.27	3.14533	1233.27	6.53963	1233.27	12.7464	1233.27	3.37145	1233.27	3.55669	1233.27	16.934	1233.27	54.5411	1233.27	98.753	1233.27	83.2199
	1234.88	1.85607	1234.88	2.07949	1234.88	3.61795	1234.88	7.4329	1234.88	12.6085	1234.88	3.07258	1234.88	3.44591	1234.88	16.1554	1234.88	54.7547	1234.88	99.7028	1234.88	83.6722
	1236.49	1.69328	1236.49	2.44821	1236.49	3.9828	1236.49	8.32889	1236.49	12.1151	1236.49	3.43369	1236.49	3.3692	1236.49	15.7676	1236.49	55.0878	1236.49	100.657	1236.49	83.972
	1238.1	1.5114	1238.1	3.4064	1238.1	4.73779	1238.1	9.25621	1238.1	11.6453	1238.1	4.14556	1238.1	3.37724	1238.1	15.8133	1238.1	56.8991	1238.1	101.609	1238.1	84.1548
	1239.71	1.32364	1239.71	4.4548	1239.71	5.61144	1239.71	10.1406	1239.71	11.871	1239.71	5.1189	1239.71	3.38918	1239.71	15.916	1239.71	57.1968	1239.71	102.594	1239.71	84.3427
	1241.31	1.14824	1241.31	5.49479	1241.31	6.75034	1241.31	11.038	1241.31	11.9541	1241.31	6.26003	1241.31	3.51002	1241.31	15.9563	1241.31	58.1279	1241.31	103.583	1241.31	84.6038
	1242.92	0.95014	1242.92	6.5581	1242.92	6.76303	1242.92	11.9608	1242.92	11.9366	1242.92	7.40127	1242.92	3.76241	1242.92	15.9726	1242.92	59.5389	1242.92	104.616	1242.92	85.7595
	1244.53	0.73522	1244.53	7.57324	1244.53	6.80538	1244.53	12.3913	1244.53	11.88	1244.53	8.44244	1244.53	4.19543	1244.53	16.4988	1244.53	61.3552	1244.53	105.685	1244.53	86.527
	1246.14	0.5848	1246.14	8.18346	1246.14	4.83435	1246.14	12.5897	1246.14	11.7882	1246.14	9.2898	1246.14	4.98335	1246.14	16.7507	1246.14	63.5565	1246.14	106.837	1246.14	87.3372
	1247.75	0.5878	1247.75	8.76739	1247.75	2.06687	1247.75	12.5999	1247.75	11.6661	1247.75	9.94731	1247.75	5.82892	1247.75	16.7355	1247.75	65.4102	1247.75	108.1	1247.75	88.3852
	1249.35	0.88498	1249.35	9.282	1249.35	0.47229	1249.35	12.5307	1249.35	11.5505	1249.35	7.5756	1249.35	6.68273	1249.35	16.9309	1249.35	67.2656	1249.35	109.421	1249.35	89.6154
	1250.96	1.1898	1250.96	9.74347	1250.96	0.65248	1250.96	12.3373	1250.96	10.747	1250.96	6.84173	1250.96	7.54415	1250.96	16.7318	1250.96	68.9636	1250.96	110.769	1250.96	91.1381
	1252.56	1.44483	1252.56	9.65089	1252.56	0.92688	1252.56	12.1056	1252.56	10.2523	1252.56	6.31743	1252.56	8.42308	1252.56	16.7742	1252.56	70.5981	1252.56	112.209	1252.56	92.9421
	1254.17	1.83243	1254.17	9.46114	1254.17	1.37902	1254.17	11.8451	1254.17	10.2896	1254.17	5.87397	1254.17	9.28728	1254.17	17.0865	1254.17	72.0245	1254.17	113.739	1254.17	95.1714
	1255.78	2.14269	1255.78	9.30345	1255.78	0.09874	1255.78	11.5392	1255.78	10.7503	1255.78	5.62847	1255.78	10.1489	1255.78	16.8908	1255.78	73.1165	1255.78	115.281	1255.78	98.0679
	1257.38	2.44644	1257.38	9.06559	1257.38	0.30417	1257.38	11.2	1257.38	11.4767	1257.38	5.38369	1257.38	10.8938	1257.38	16.6893	1257.38	73.7931	1257.38	116.79	1257.38	101.382
	1258.99	2.72391	1258.99	8.8736	1258.99	1.2826	1258.99	10.8699	1258.99	12.4435	1258.99	5.46365	1258.99	11.3398	1258.99	15.5585	1258.99	74.1582	1258.99	118.649	1258.99	105.664
	1260.59	2.94117	1260.59	8.74668	1260.59	2.07956	1260.59	10.6336	1260.59	13.3308	1260.59	5.65831	1260.59	11.6683	1260.59	14.9838	1260.59	74.5178	1260.59	120.544	1260.59	110.194
	1262.19	3.12614	1262.19	8.6849	1262.19	2.77575	1262.19	10.7357	1262.19	14.493	1262.19	5.85321	1262.19	11.9262	1262.19	14.611	1262.19	75.4294	1262.19	122.576	1262.19	114.074
	1263.8	2.76257	1263.8	9.07934	1263.8	3.81009	1263.8	10.7969	1263.8	15.6352	1263.8	6.40382	1263.8	12.1619	1263.8	14.2959	1263.8	77.2647	1263.8	124.463	1263.8	116.869
	1265.4	2.51014	1265.4	9.39761	1265.4	4.76483	1265.4	10.8246	1265.4	15.7894	1265.4	6.9616	1265.4	12.3359	1265.4	14.5391	1265.4	78.0562	1265.4	126.351	1265.4	119.232
	1267.01	2.24603	1267.01	9.72944	1267.01	5.70981	1267.01	10.9836	1267.01	15.7772	1267.01	7.58418	1267.01	12.5134	1267.01	14.8327	1267.01	79.051	1267.01	128.135	1267.01	121.242
	1268.61	1.67813	1268.61	10.1375	1268.61	6.62676	1268.61	11.1354	1268.61	15.759	1268.61	8.21417	1268.61	12.6416	1268.61	15.5757	1268.61	80.6764	1268.61	129.584	1268.61	122.463
	1270.21	1.02985	1270.21	10.6106	1270.21	7.9202	1270.21	11.3767	1270.21	15.9823	1270.21	8.83983	1270.21	12.7601	1270.21	17.5629	1270.21	82.8649	1270.21	130.417	1270.21	123.521
	1271.81	0.21348	1271.81	11.0575	1271.81	9.13198	1271.81	11.6959	1271.81	16.147	1271.81	9.48725	1271.81	12.8681	1271.81	19.0479	1271.81	84.5345	1271.81	131.381	1271.81	124.345
	1273.41	-0.51723	1273.41	11.6033	1273.41	10.278	1273.41	11.9044	1273.41	15.4054	1273.41	10.0196	1273.41	12.9573	1273.41	20.1448	1273.41	87.2281	1273.41	132.127	1273.41	125.156
	1275.02	-1.25496	1275.02	12.0537	1275.02	11.2571	1275.02	12.0315	1275.02	14.6099	1275.02	10.5793	1275.02	13.0681	1275.02	21.1475	1275.02	89.6934	1275.02	132.692	1275.02	125.937
	1276.62	-1.95542	1276.62	12.6858	1276.62	11.7963	1276.62	11.8082	1276.62	14.0388	1276.62	10.9032	1276.62	13.1566	1276.62	21.6276	1276.62	91.8993	1276.62	133.229	1276.62	126.539
	1278.22	-2.57876	1278.22	13.2686	1278.22	12.3008	1278.22	11.843	1278.22	13.6775	1278.22	10.8534	1278.22	13.2891	1278.22	21.4154	1278.22	93.9412	1278.22	134.239	1278.22	127.409
	1279.82	-2.76178	1279.82	13.8497	1279.82	12.5456	1279.82	11.9959	1279.82	13.5599	1279.82	10.8714	1279.82	13.4016	1279.82	21.4933	1279.82	96.0256	1279.82	136.202	1279.82	128.539
	1281.42	-3.11517	1281.42	14.3415	1281.42	12.4943	1281.42	12.3397	1281.42	13.7098	1281.42	10.319	1281.42	13.6404	1281.42	21.4954	1281.42	97.9239	1281.42	138.073	1281.42	129.685
	1283.02	-3.45205	1283.02	14.7937	1283.02	12.5329	1283.02	13.2172	1283.02	14.1334	1283.02	9.81326	1283.02	13.9476	1283.02	21.495	1283.02	98.6094	1283.02	139.967	1283.02	130.841
	1284.62	-3.77494	1284.62	14.8827	1284.62	11.9698	1284.62	14.0283	1284.62	14.7959	1284.62	9.43008	1284.62	14.2419	1284.62	21.7911	1284.62	100.245	1284.62	141.849	1284.62	132.121
	1286.22	-4.06266	1286.22	14.6976	1286.22	11.8274	1286.22	14.465	1286.22	15.8558	1286.22	9.18515	1286.22	14.5812	1286.22	22.7708	1286.22	101.465	1286.22	143.613	1286.22	133.376
	1287.82	-4.28523	1287.82	14.0912	1287.82	11.8576	1287.82	14.6566	1287.82	17.1051	1287.82	8.98146	1287.82	14.9215	1287.82	24.0029	1287.82	102.058	1287.82	145.569	1287.82	134.75
	1289.42	-4.45002	1289.42	13.2897	1289.42	12.3368	1289.42	15.2702	1289.42	18.1769	1289.42	9.42706	1289.42	15.3515	1289.42	25.3961	1289.42	102.115	1289.42	147.62	1289.42	136.082
	1291.02	-4.64048	1291.02	12.6021	1291.02	12.3778	1291.02	16.1419	1291.02	18.6732	1291.02	9.79629	1291.02	15.8393	1291.02	26.477	1291.02	101.603	1291.02	150.263	1291.02	137.433
	1292.62	-4.77467	1292.62	12.2196	1292.62	12.2149	1292.62	17.0203	1292.62	19.1088	1292.62	10.2634	1292.62	16.351	1292.62	27.8034	1292.62	100.602	1292.62	151.224	1292.62	138.804
	1294.22	-4.98184	1294.22	11.7503	1294.22	12.0721	1294.22	17.9479	1294.22	19.7026	1294.22	10.9603	1294.22	16.9812	1294.22	29.0742	1294.22	98.8762	1294.22	151.517	1294.22	139.753
	1295.81	-5.1524	1295.81	11.3836	1295.81	12.214	1295.81	18.7625	1295.81	20.4653	1295.81	11.7764	1295.81	17.7576	1295.81	30.0778	1295.81	99.6294	1295.81	151.312	1295.81	141.2
	1297.41	-5.4563	1297.41	11.1894	1297.41	12.0966	1297.41	19.5288	1297.41	21.3826	1297.41	12.6195	1297.41	20.3608	1297.41	30.3639	1297.41	100.42	1297.41	150.742	1297.41	142.728
	1299.01	-5.78697	1299.01	11.1508	1299.01	12.2666	1299.01	20.245	1299.01	22.3524	1299.01	13.4645	1299.01	21.8772	1299.01	30.5375	1299.01	100.706	1299.01	147.306	1299.01	144.245
	1300.6	-6.15101	1300.6	11.3647	1300.6	12.8979	1300.6	21.1037	1300.6	23.607	1300.6	14.2464	1300.6	22.8838	1300.6	30.5438	1300.6	100.341	1300.6	148.161	1300.6	145.829
	1302.2	-6.42944	1302.2	12.0952	1302.2	13.8088	1302.2	22.0331	1302.2	22.854	1302.2	15.024	1302.2	23.4611	1302.2	30.2339	1302.2	99.0368	1302.2	149.143	1302.2	147.399
	1303.8	-6.55407	1303.8	13.1289	1303.8	13.9564	1303.8	22.9734	1303.8	21.7533	1303.8	15.6968	1303.8	23.5514	1303.8	30.3411	1303.8	98.6392	1303.8	150.372	1303.8	148.981
	1305.39	-6.5744	1305.39	14.329	1305.39	13.9707	1305.39	23.5981	1305.39	20.9421	1305.39	16.2063	1305.39	23.2195	1305.39	30.1084	1305.39	98.6097	1305.39	151.705	1305.39	150.599
	1306.99	-6.22829	1306.99	15.6025	1306.99	14.2873	1306.99	24.3032	1306.99	20.5892	1306.99	16.8052	1306.99	22.6881	1306.99	29.8542	1306.99	101.256	1306.99	153.043	1306.99	152.076
	1308.58	-5.91448	1308.58	16.6351	1308.58	14.4995	1308.58	25.0771	1308.58	21.2324	1308.58	16.6299	1308.58	22.3355	1308.58	29.3176	1308.58	102.391	1308.58	154.48	1308.58	153.221
	1310.18	-5.64039	1310.18	17.0331	1310.18	14.7121	1310.18	26.1789	1310.18	22.2691	1310.18	16.3873	1310.18	22.1709	1310.18	29.2127	1310.18	102.031	1310.18	156.187	1310.18	154.533
	1311.77	-5.25283	1311.77	17.3088	1311.77	15.0264	1311.77	27.5571	1311.77	23.4625	1311.77	16.1145	1311.77	22.577	1311.77	28.5864	1311.77	102.543	1311.77	158.155	1311.77	155.453
	1313.37	-5.04493	1313.37	17.4853	1313.37	15.6186	1313.37	28.8665	1313.37	25.1727	1313.37	15.934	1313.37	23.1984	1313.37	29.02	1313.37	103.908	1313.37	160.07	1313.37	156.286
	1314.96	-4.68851	1314.96	17.5972	1314.96	15.6968	1314.96	30.0288	1314.96	23.4552	1314.96	15.8009	1314.96	23.5481	1314.96	29.6539	1314.96	105.784	1314.96	161.87	1314.96	156.782
	1316.56	-4.13618	1316.56	17.5956	1316.56	15.9469	1316.56	30.3742	1316.56	24.3526	1316.56	15.8035	1316.56	21.6254	1316.56	30.5443	1316.56	107.874	1316.56	163.512	1316.56	157.83
	1318.15	-3.46345	1318.15	17.7463	1318.15	15.8417	1318.15	30.4078	1318.15	25.4539	1318.15	16.402	1318.15	21.7372	1318.15	31.6023	1318.15	110.38	1318.15	164.509	1318.15	158.963
	1319.74	-2.31953	1319.74	17.8111	1319.74	15.7777	1319.74	30.3994	1319.74	26.5037	1319.74	16.8786	1319.74	22.0388	1319.74	32.6064	1319.74	112.835	1319.74	165.208	1319.74	160.87
	1321.33	-1.57984	1321.33	17.9143	1321.33	16.2055	1321.33	30.4795	1321.33	27.5967	1321.33	17.5346	1321.33	22.5772	1321.33	34.2198	1321.33	114.869	1321.33	165.322	1321.33	162.348
	1322.93	-1.68559	1322.93	18.6255	1322.93	16.2331	1322.93	30.3994	1322.93	28.6239	1322.93	18.2398	1322.93	23.343	1322.93	35.1585	1322.93	116.832	1322.93	165.179	1322.93	164.48
	1324.52	-2.05836	1324.52	19.4787	1324.52	16.6378	1324.52	30.1324	1324.52	29.7029	1324.52	18.9757	1324.52	24.2475	1324.52	34.6026	1324.52	118.937	1324.52	165.009	1324.52	166.553
	1326.11	-2.69231	1326.11	20.3194	1326.11	16.7904	1326.11	29.74	1326.11	30.7916	1326.11	19.8771	1326.11	25.249	1326.11	34.3113	1326.11	120.88	1326.11	165.161	1326.11	168.552
	1327.7	-3.55592	1327.7	21.1844	1327.7	17.4182	1327.7	29.2451	1327.7	32.0027	1327.7	20.7871	1327.7	26.3142	1327.7	32.7878	1327.7	122.411	1327.7	165.883	1327.7	170.462
	1329.3	-4.67986	1329.3	21.9486	1329.3	17.9486	1329.3	28.5464	1329.3	33.3043	1329.3	21.8496	1329.3	27.4902	1329.3	31.6622	1329.3	123.409	1329.3	166.622	1329.3	172.287
	1330.89	-5.72775	1330.89	22.733	1330.89	18.676	1330.89	27.84	1330.89	34.5178	1330.89	23.0212	1330.89	28.6746	1330.89	29.265	1330.89	124.095	1330.89	167.225	1330.89	173.982
	1332.48	-6.68315	1332.48	23.4686	1332.48	19.0135	1332.48	27.1455	1332.48	35.2192	1332.48	24.424	1332.48	29.7259	1332.48	29.5912	1332.48	124.504	1332.48	167.953	1332.48	175.495
	1334.07	-7.32739	1334.07	24.1668	1334.07	19.6693	1334.07	26.4609	1334.07	35.8682	1334.07	25.8282	1334.07	30.6078	1334.07	30.8979	1334.07	124.893	1334.07	168.248	1334.07	176.949
	1335.66	-7.4311	1335.66	24.8517	1335.66	20.5215	1335.66	26.1682	1335.66	36.5522	1335.66	27.0652	1335.66	30.845	1335.66	31.7998	1335.66	124.814	1335.66	168.421	1335.66	177.608
	1337.25	-7.29991	1337.25	25.5047	1337.25	21.6618	1337.25	26.5485	1337.25	37.2919	1337.25	27.9166	1337.25	30.8609	1337.25	33.2769	1337.25	123.045	1337.25	168.434	1337.25	178.309
	1338.84	-6.65358	1338.84	26.2027	1338.84	22.6776	1338.84	27.7625	1338.84	37.9297	1338.84	27.6082	1338.84	30.9515	1338.84	34.7495	1338.84	122.658	1338.84	168.424	1338.84	178.797
	1340.43	-5.51176	1340.43	26.7819	1340.43	22.9974	1340.43	28.8564	1340.43	38.7	1340.43	27.18	1340.43	31.2712	1340.43	36.2718	1340.43	122.746	1340.43	168.571	1340.43	179.162
	1342.01	-4.02677	1342.01	27.4127	1342.01	23.8139	1342.01	30.6233	1342.01	39.4255	1342.01	26.6169	1342.01	31.5908	1342.01	37.48	1342.01	122.925	1342.01	169.442	1342.01	179.284
	1343.6	-1.84017	1343.6	27.9665	1343.6	24.6186	1343.6	32.5237	1343.6	40.0069	1343.6	26.0582	1343.6	31.7588	1343.6	38.6872	1343.6	123.641	1343.6	170.424	1343.6	179.317
	1345.19	-1.01733	1345.19	28.4317	1345.19	25.1076	1345.19	34.46	1345.19	39.8823	1345.19	25.7284	1345.19	31.9138	1345.19	36.5078	1345.19	124.639	1345.19	170.925	1345.19	178.98
	1346.78	-0.44382	1346.78	28.6614	1346.78	25.673	1346.78	36.4047	1346.78	39.8329	1346.78	25.7705	1346.78	32.0766	1346.78	36.309	1346.78	125.504	1346.78	170.15	1346.78	178.527
	1348.37	0.07298	1348.37	28.8135	1348.37	26.8624	1348.37	38.2319	1348.37	39.8678	1348.37	26.2173	1348.37	32.3098	1348.37	35.7682	1348.37	125.824	1348.37	168.588	1348.37	177.941
	1349.95	0.65436	1349.95	28.9892	1349.95	27.8494	1349.95	39.9612	1349.95	39.8431	1349.95	27.105	1349.95	32.6055	1349.95	36.2651	1349.95	126.054	1349.95	165.99	1349.95	177.12
	1351.54	1.0742	1351.54	29.0961	1351.54	28.9542	1351.54	41.6899	1351.54	39.6411	1351.54	28.8235	1351.54	32.9852	1351.54	37.0964	1351.54	126.399	1351.54	166.301	1351.54	176.232
	1353.13	1.45108	1353.13	29.2585	1353.13	29.8445	1353.13	43.2702	1353.13	39.5793	1353.13	30.3078	1353.13	33.7612	1353.13	38.1389	1353.13	126.649	1353.13	165.532	1353.13	175.55
	1354.72	1.31595	1354.72	29.3557	1354.72	30.677	1354.72	44.7358	1354.72	39.6763	1354.72	29.7938	1354.72	34.4736	1354.72	38.6057	1354.72	127.22	1354.72	166.079	1354.72	175.535
	1356.3	0.82977	1356.3	29.4521	1356.3	31.7846	1356.3	46.0411	1356.3	39.9915	1356.3	30.1072	1356.3	34.9479	1356.3	39.3103	1356.3	127.507	1356.3	167.968	1356.3	175.654
	1357.89	0.2323	1357.89	29.6639	1357.89	32.6585	1357.89	47.1115	1357.89	40.7316	1357.89	30.7547	1357.89	35.3318	1357.89	39.2803	1357.89	128.669	1357.89	170.196	1357.89	176.602
	1359.47	-0.21879	1359.47	29.8721	1359.47	33.3446	1359.47	48.0518	1359.47	41.7104	1359.47	31.6146	1359.47	35.6311	1359.47	40.464	1359.47	128.555	1359.47	172.422	1359.47	177.642
	1361.06	-0.23702	1361.06	30.1529	1361.06	34.1087	1361.06	48.6258	1361.06	42.9403	1361.06	32.5813	1361.06	35.8754	1361.06	41.4222	1361.06	127.527	1361.06	174.085	1361.06	178.648
	1362.64	-0.08279	1362.64	30.9278	1362.64	34.8716	1362.64	48.9151	1362.64	44.452	1362.64	33.6502	1362.64	36.0537	1362.64	42.3213	1362.64	126.974	1362.64	175.377	1362.64	179.519
	1364.23	0.45002	1364.23	31.4457	1364.23	35.585	1364.23	48.8987	1364.23	46.103	1364.23	34.8032	1364.23	36.1591	1364.23	42.9694	1364.23	124.934	1364.23	175.851	1364.23	180.086
	1365.81	1.14195	1365.81	32.0524	1365.81	36.4427	1365.81	48.6922	1365.81	47.8785	1365.81	35.9939	1365.81	36.0824	1365.81	43.8586	1365.81	122.922	1365.81	174.323	1365.81	180.281
	1367.4	2.08716	1367.4	32.7115	1367.4	37.6879	1367.4	47.9974	1367.4	49.3556	1367.4	36.901	1367.4	36.0413	1367.4	44.2874	1367.4	122.51	1367.4	170.351	1367.4	180.251
	1368.98	3.4929	1368.98	33.3555	1368.98	39.2942	1368.98	47.9541	1368.98	50.7087	1368.98	37.73	1368.98	36.0866	1368.98	44.1621	1368.98	123.255	1368.98	167.998	1368.98	179.737
	1370.56	4.90023	1370.56	34.0957	1370.56	41.5808	1370.56	49.3063	1370.56	51.8643	1370.56	38.5629	1370.56	36.7566	1370.56	44.0076	1370.56	125.145	1370.56	167.839	1370.56	178.727
	1372.15	6.25111	1372.15	34.7573	1372.15	43.8232	1372.15	50.2691	1372.15	52.9285	1372.15	39.6076	1372.15	37.8967	1372.15	44.0252	1372.15	127.615	1372.15	170.565	1372.15	177.414
	1373.73	7.54156	1373.73	35.4472	1373.73	45.7892	1373.73	51.059	1373.73	53.8252	1373.73	40.965	1373.73	39.1816	1373.73	44.3032	1373.73	132.124	1373.73	169.64	1373.73	175.777
	1375.31	8.38052	1375.31	36.1167	1375.31	47.6693	1375.31	51.4767	1375.31	54.4726	1375.31	43.6393	1375.31	40.4182	1375.31	44.4994	1375.31	135.894	1375.31	168.587	1375.31	173.806
	1376.89	8.96491	1376.89	36.827	1376.89	48.4421	1376.89	51.6969	1376.89	54.8632	1376.89	40.1572	1376.89	41.2224	1376.89	44.6078	1376.89	138.626	1376.89	168.204	1376.89	171.819
	1378.48	9.49449	1378.48	37.5237	1378.48	49.2004	1378.48	51.6559	1378.48	55.0073	1378.48	38.0035	1378.48	42.2269	1378.48	44.5492	1378.48	140.506	1378.48	168.535	1378.48	169.929
	1380.06	9.85708	1380.06	38.2558	1380.06	49.3313	1380.06	51.5879	1380.06	54.6287	1380.06	35.4804	1380.06	43.474	1380.06	44.0897	1380.06	141.616	1380.06	169.258	1380.06	168.385
	1381.64	10.0642	1381.64	38.9547	1381.64	49.6455	1381.64	51.3414	1381.64	53.8948	1381.64	37.9477	1381.64	45.44	1381.64	43.9157	1381.64	141.498	1381.64	171.448	1381.64	167.029
	1383.22	10.2479	1383.22	39.6062	1383.22	49.6911	1383.22	51.0885	1383.22	53.1116	1383.22	40.1811	1383.22	46.4158	1383.22	44.4177	1383.22	142.336	1383.22	176.545	1383.22	166.007
	1384.8	9.53232	1384.8	40.0587	1384.8	49.8141	1384.8	50.0334	1384.8	52.4457	1384.8	44.1095	1384.8	48.1564	1384.8	44.766	1384.8	140.923	1384.8	176.378	1384.8	165.436
	1386.38	8.77436	1386.38	40.8227	1386.38	49.5881	1386.38	50.3763	1386.38	51.7184	1386.38	47.5301	1386.38	48.3807	1386.38	45.0442	1386.38	141.173	1386.38	175.009	1386.38	165.127
	1387.96	7.92338	1387.96	41.6006	1387.96	49.2077	1387.96	51.9434	1387.96	51.0996	1387.96	51.0022	1387.96	46.2596	1387.96	45.0378	1387.96	142.578	1387.96	171.974	1387.96	165.014
	1389.54	7.08447	1389.54	42.3698	1389.54	48.6891	1389.54	52.977	1389.54	50.6476	1389.54	50.308	1389.54	43.7945	1389.54	44.6388	1389.54	142.54	1389.54	168.045	1389.54	165.302
	1391.12	6.26694	1391.12	43.1099	1391.12	48.3823	1391.12	54.0141	1391.12	50.1437	1391.12	52.1394	1391.12	43.5052	1391.12	44.8546	1391.12	141.006	1391.12	165.933	1391.12	165.892
	1392.7	5.44628	1392.7	43.8466	1392.7	48.3845	1392.7	54.9591	1392.7	49.8053	1392.7	49.6521	1392.7	43.265	1392.7	45.534	1392.7	139.389	1392.7	166.293	1392.7	166.615
	1394.28	5.04804	1394.28	44.4664	1394.28	48.7357	1394.28	55.9336	1394.28	50.6257	1394.28	39.2279	1394.28	42.9942	1394.28	45.842	1394.28	138.132	1394.28	169.401	1394.28	167.529
	1395.86	4.58164	1395.86	45.0992	1395.86	49.1013	1395.86	57.0969	1395.86	51.6302	1395.86	16.7653	1395.86	42.7788	1395.86	46.2505	1395.86	137.225	1395.86	170.322	1395.86	168.567
	1397.44	4.17357	1397.44	45.6259	1397.44	49.4515	1397.44	58.5274	1397.44	52.9288	1397.44	49.849	1397.44	42.6519	1397.44	46.538	1397.44	136.398	1397.44	163.856	1397.44	169.659
	1399.01	3.81675	1399.01	46.1562	1399.01	49.9985	1399.01	59.4412	1399.01	54.0727	1399.01	47.4503	1399.01	42.5781	1399.01	46.533	1399.01	135.377	1399.01	163.541	1399.01	170.88
	1400.59	3.53299	1400.59	46.5668	1400.59	51.3286	1400.59	59.9035	1400.59	54.9727	1400.59	45.6691	1400.59	42.6425	1400.59	46.6709	1400.59	134.183	1400.59	163.395	1400.59	171.774
	1402.17	3.3036	1402.17	46.8977	1402.17	52.5561	1402.17	59.9087	1402.17	55.8304	1402.17	43.7102	1402.17	42.8572	1402.17	47.3273	1402.17	133.211	1402.17	163.465	1402.17	172.575
	1403.75	3.0826	1403.75	47.1401	1403.75	53.3619	1403.75	59.4556	1403.75	56.7032	1403.75	42.8909	1403.75	43.3238	1403.75	48.2579	1403.75	132.241	1403.75	163.665	1403.75	173.097
	1405.32	2.97706	1405.32	47.1659	1405.32	53.8822	1405.32	58.5306	1405.32	57.3872	1405.32	42.8259	1405.32	44.0036	1405.32	49.37	1405.32	131.105	1405.32	164.025	1405.32	173.586
	1406.9	2.87792	1406.9	47.1141	1406.9	54.1171	1406.9	57.3833	1406.9	57.8128	1406.9	42.8329	1406.9	44.8847	1406.9	49.2984	1406.9	129.287	1406.9	164.535	1406.9	174.157
	1408.48	2.86416	1408.48	46.8744	1408.48	53.4186	1408.48	56.1691	1408.48	58.0112	1408.48	42.8761	1408.48	45.9553	1408.48	48.7288	1408.48	128.623	1408.48	165.14	1408.48	175.099
	1410.05	2.92395	1410.05	46.5254	1410.05	52.6909	1410.05	55.0488	1410.05	57.8149	1410.05	43.1174	1410.05	46.9262	1410.05	48.2575	1410.05	128.942	1410.05	166.12	1410.05	176.209
	1411.63	3.08725	1411.63	45.8603	1411.63	51.8038	1411.63	53.3425	1411.63	56.9626	1411.63	43.3622	1411.63	47.4272	1411.63	47.9008	1411.63	130.504	1411.63	167.079	1411.63	176.746
	1413.2	3.29409	1413.2	45.0495	1413.2	51.4638	1413.2	51.6701	1413.2	56.0693	1413.2	43.6522	1413.2	47.3969	1413.2	46.3231	1413.2	131.45	1413.2	168.1	1413.2	176.371
	1414.78	3.56106	1414.78	44.318	1414.78	51.067	1414.78	50.4867	1414.78	55.5921	1414.78	43.9199	1414.78	46.7781	1414.78	45.6822	1414.78	133.763	1414.78	169.042	1414.78	175.775
	1416.35	3.85513	1416.35	43.6518	1416.35	50.8066	1416.35	49.7122	1416.35	55.2977	1416.35	44.1385	1416.35	46.1749	1416.35	45.6798	1416.35	135.5	1416.35	169.866	1416.35	175.044
	1417.93	4.24619	1417.93	43.8916	1417.93	50.5251	1417.93	49.2831	1417.93	55.1137	1417.93	44.2955	1417.93	45.7267	1417.93	45.2116	1417.93	137.274	1417.93	170.054	1417.93	174.206
	1419.5	4.64294	1419.5	44.0966	1419.5	50.7743	1419.5	49.2335	1419.5	55.0611	1419.5	44.2886	1419.5	45.313	1419.5	45.4244	1419.5	139.191	1419.5	170.042	1419.5	173.288
	1421.07	5.14801	1421.07	44.3649	1421.07	50.4343	1421.07	49.494	1421.07	55.0803	1421.07	44.3392	1421.07	44.9238	1421.07	45.752	1421.07	141.175	1421.07	169.527	1421.07	172.584
	1422.65	5.69711	1422.65	44.8432	1422.65	50.6098	1422.65	50.082	1422.65	55.1375	1422.65	43.9431	1422.65	44.5371	1422.65	47.002	1422.65	142.279	1422.65	168.226	1422.65	171.948
	1424.22	6.24968	1424.22	45.6452	1424.22	51.214	1424.22	50.8211	1424.22	55.3723	1424.22	43.4768	1424.22	44.1588	1424.22	47.6418	1424.22	143.283	1424.22	167.186	1424.22	171.458
	1425.79	6.8015	1425.79	48.8255	1425.79	51.3031	1425.79	51.6891	1425.79	55.7879	1425.79	42.9973	1425.79	43.7871	1425.79	48.9451	1425.79	145.617	1425.79	167.197	1425.79	170.896
	1427.37	7.35772	1427.37	49.0053	1427.37	51.666	1427.37	53.0847	1427.37	55.6946	1427.37	42.3931	1427.37	43.4357	1427.37	49.3072	1427.37	146.893	1427.37	167.735	1427.37	170.027
	1428.94	7.8807	1428.94	48.4293	1428.94	51.8508	1428.94	55.0184	1428.94	54.7272	1428.94	41.6762	1428.94	43.0956	1428.94	49.0513	1428.94	148.018	1428.94	168.341	1428.94	169.083
	1430.51	8.31204	1430.51	48.2608	1430.51	51.8299	1430.51	56.3716	1430.51	54.359	1430.51	41.1305	1430.51	42.7692	1430.51	48.5605	1430.51	148.988	1430.51	169.055	1430.51	168.142
	1432.08	8.46513	1432.08	48.4028	1432.08	51.3956	1432.08	57.2664	1432.08	54.9555	1432.08	40.6534	1432.08	42.4828	1432.08	48.1685	1432.08	149.713	1432.08	169.893	1432.08	167.253
	1433.65	8.60544	1433.65	49.1387	1433.65	50.5093	1433.65	57.4087	1433.65	55.7316	1433.65	40.2147	1433.65	42.3319	1433.65	47.5321	1433.65	150.254	1433.65	170.632	1433.65	167.282
	1435.22	8.70289	1435.22	50.0145	1435.22	49.9145	1435.22	56.7415	1435.22	56.3759	1435.22	40.0233	1435.22	42.3829	1435.22	46.7684	1435.22	149.614	1435.22	171.344	1435.22	168.285
	1436.79	8.65235	1436.79	48.3168	1436.79	49.5094	1436.79	57.0311	1436.79	56.7652	1436.79	39.8273	1436.79	42.7227	1436.79	45.8328	1436.79	148.534	1436.79	171.843	1436.79	167.403
	1438.37	8.55415	1438.37	47.9227	1438.37	49.5505	1438.37	57.3939	1438.37	56.8517	1438.37	39.6805	1438.37	43.9207	1438.37	44.4508	1438.37	147.384	1438.37	172.084	1438.37	166.194
	1439.94	8.30028	1439.94	45.9405	1439.94	49.7089	1439.94	57.695	1439.94	56.6823	1439.94	39.5954	1439.94	44.943	1439.94	43.1077	1439.94	146.142	1439.94	172.14	1439.94	165.01
	1441.51	8.18518	1441.51	45.1832	1441.51	50.0996	1441.51	57.9425	1441.51	56.1569	1441.51	39.5928	1441.51	45.7268	1441.51	41.7891	1441.51	144.902	1441.51	171.445	1441.51	164.039
	1443.07	7.50791	1443.07	44.8604	1443.07	50.2159	1443.07	57.3905	1443.07	55.4211	1443.07	39.5791	1443.07	46.2351	1443.07	41.1765	1443.07	143.66	1443.07	170.283	1443.07	162.255
	1444.64	6.77841	1444.64	44.6005	1444.64	50.7696	1444.64	56.7886	1444.64	54.6507	1444.64	39.6158	1444.64	46.6593	1444.64	40.5473	1444.64	142.562	1444.64	169.089	1444.64	160.964
	1446.21	6.05152	1446.21	44.3194	1446.21	51.3058	1446.21	56.1269	1446.21	54.1071	1446.21	39.5196	1446.21	47.052	1446.21	40.4167	1446.21	141.615	1446.21	167.858	1446.21	160.445
	1447.78	5.42163	1447.78	43.9757	1447.78	51.358	1447.78	55.4712	1447.78	53.5959	1447.78	39.3549	1447.78	47.5661	1447.78	42.22	1447.78	140.824	1447.78	167.09	1447.78	160.338
	1449.35	4.91066	1449.35	43.6244	1449.35	51.2424	1449.35	55.0147	1449.35	53.18	1449.35	39.2586	1449.35	48.378	1449.35	42.3641	1449.35	141.084	1449.35	166.103	1449.35	160.534
	1450.92	4.71176	1450.92	43.6078	1450.92	51.3196	1450.92	54.5741	1450.92	52.9303	1450.92	38.9862	1450.92	49.0889	1450.92	42.5755	1450.92	141.482	1450.92	165.14	1450.92	160.807
	1452.49	5.08225	1452.49	43.6192	1452.49	51.4471	1452.49	54.2473	1452.49	52.8238	1452.49	38.8276	1452.49	49.3669	1452.49	42.8653	1452.49	141.733	1452.49	164.258	1452.49	161.101
	1454.05	5.46494	1454.05	43.7157	1454.05	51.5213	1454.05	53.951	1454.05	52.7839	1454.05	38.7908	1454.05	48.741	1454.05	42.5722	1454.05	142.072	1454.05	163.778	1454.05	161.486
	1455.62	5.8373	1455.62	43.5851	1455.62	51.4859	1455.62	53.7787	1455.62	52.8317	1455.62	38.764	1455.62	47.9227	1455.62	42.191	1455.62	142.556	1455.62	163.765	1455.62	162.028
	1457.19	6.54224	1457.19	43.0753	1457.19	51.5937	1457.19	53.6136	1457.19	52.9531	1457.19	38.8336	1457.19	46.9924	1457.19	42.044	1457.19	143.098	1457.19	164.558	1457.19	162.739
	1458.75	7.36105	1458.75	42.4648	1458.75	51.8813	1458.75	53.6384	1458.75	53.028	1458.75	38.9516	1458.75	46.1738	1458.75	41.9179	1458.75	144.002	1458.75	165.422	1458.75	163.807
	1460.32	8.27663	1460.32	41.3855	1460.32	51.8187	1460.32	53.6785	1460.32	53.2886	1460.32	39.5198	1460.32	44.6775	1460.32	41.7852	1460.32	144.708	1460.32	166.316	1460.32	165.262
	1461.89	9.20771	1461.89	40.6646	1461.89	51.3794	1461.89	54.0538	1461.89	53.4815	1461.89	40.5495	1461.89	43.0329	1461.89	41.5138	1461.89	144.476	1461.89	167.248	1461.89	166.8
	1463.45	10.276	1463.45	40.1876	1463.45	50.6264	1463.45	54.1286	1463.45	53.5011	1463.45	41.4203	1463.45	41.5437	1463.45	41.2338	1463.45	143.72	1463.45	168.056	1463.45	168.168
	1465.02	11.3351	1465.02	40.0338	1465.02	50.5648	1465.02	54.1019	1465.02	53.093	1465.02	42.198	1465.02	40.2778	1465.02	41.3045	1465.02	142.222	1465.02	168.721	1465.02	169.17
	1466.58	12.3871	1466.58	39.9493	1466.58	50.6123	1466.58	54.0996	1466.58	52.4013	1466.58	42.9239	1466.58	39.3058	1466.58	40.8535	1466.58	140.035	1466.58	169.217	1466.58	168.916
	1468.15	13.2813	1468.15	39.9365	1468.15	50.2276	1468.15	53.8533	1468.15	51.6522	1468.15	43.4956	1468.15	38.3358	1468.15	40.0622	1468.15	138.855	1468.15	169.541	1468.15	168.369
	1469.71	14.13	1469.71	39.8043	1469.71	50.1199	1469.71	53.5769	1469.71	51.7733	1469.71	43.4597	1469.71	37.6484	1469.71	39.2523	1469.71	138.019	1469.71	169.268	1469.71	167.597
	1471.28	14.8541	1471.28	39.7876	1471.28	49.5363	1471.28	53.3987	1471.28	51.773	1471.28	43.4351	1471.28	37.2848	1471.28	38.2293	1471.28	136.82	1471.28	168.823	1471.28	166.598
	1472.84	15.4502	1472.84	39.8818	1472.84	48.3119	1472.84	52.9071	1472.84	51.4641	1472.84	43.2692	1472.84	37.2882	1472.84	37.7483	1472.84	135.981	1472.84	168.437	1472.84	165.343
	1474.4	15.8707	1474.4	39.877	1474.4	47.1044	1474.4	52.335	1474.4	51.0675	1474.4	43.0693	1474.4	37.6334	1474.4	37.8538	1474.4	135.749	1474.4	168.109	1474.4	164.277
	1475.97	16.0678	1475.97	39.8526	1475.97	45.8209	1475.97	51.7036	1475.97	50.8394	1475.97	42.4534	1475.97	38.2946	1475.97	37.67	1475.97	135.849	1475.97	168	1475.97	163.33
	1477.53	16.2154	1477.53	39.6665	1477.53	44.9281	1477.53	51.0773	1477.53	50.7867	1477.53	41.5858	1477.53	39.1914	1477.53	37.6319	1477.53	136.173	1477.53	168.836	1477.53	162.43
	1479.09	16.2217	1479.09	39.7558	1479.09	44.3509	1479.09	50.3417	1479.09	51.127	1479.09	40.6316	1479.09	39.8867	1479.09	37.7607	1479.09	136.754	1479.09	169.629	1479.09	160.242
	1480.66	16.3589	1480.66	39.9639	1480.66	44.1239	1480.66	49.6643	1480.66	51.6725	1480.66	39.6493	1480.66	40.3061	1480.66	37.4784	1480.66	137.86	1480.66	170.522	1480.66	159.157
	1482.22	15.7236	1482.22	40.2011	1482.22	43.921	1482.22	49.0893	1482.22	52.5058	1482.22	38.6584	1482.22	40.4781	1482.22	37.2445	1482.22	138.66	1482.22	171.557	1482.22	158.6
	1483.78	14.9385	1483.78	40.3816	1483.78	43.5911	1483.78	48.6249	1483.78	53.2036	1483.78	37.6525	1483.78	40.426	1483.78	36.8437	1483.78	139.08	1483.78	172.882	1483.78	158.641
	1485.34	14.0846	1485.34	40.3493	1485.34	43.639	1485.34	48.2408	1485.34	53.1908	1485.34	36.723	1485.34	40.4182	1485.34	36.666	1485.34	139.345	1485.34	174.278	1485.34	159.27
	1486.9	13.2144	1486.9	39.9837	1486.9	43.7833	1486.9	48.0204	1486.9	52.8864	1486.9	36.0661	1486.9	40.3773	1486.9	37.5761	1486.9	139.596	1486.9	175.61	1486.9	160.316
	1488.46	12.3519	1488.46	39.6066	1488.46	43.8275	1488.46	47.7513	1488.46	52.4873	1488.46	35.5578	1488.46	39.9872	1488.46	38.7127	1488.46	139.793	1488.46	176.513	1488.46	162.178
	1490.02	11.5261	1490.02	39.0945	1490.02	44.2147	1490.02	47.6192	1490.02	51.4397	1490.02	35.0991	1490.02	39.3184	1490.02	39.9043	1490.02	139.893	1490.02	176.593	1490.02	164.142
	1491.58	10.7376	1491.58	38.4558	1491.58	44.1059	1491.58	47.5814	1491.58	50.7272	1491.58	34.7364	1491.58	38.5786	1491.58	39.9945	1491.58	139.906	1491.58	175.631	1491.58	166.047
	1493.14	10.5091	1493.14	37.9377	1493.14	43.7378	1493.14	47.423	1493.14	49.1322	1493.14	34.415	1493.14	37.8742	1493.14	39.8706	1493.14	139.895	1493.14	174.722	1493.14	167.452
	1494.7	10.345	1494.7	37.7726	1494.7	44.0503	1494.7	47.2612	1494.7	47.5549	1494.7	34.2414	1494.7	37.2396	1494.7	39.4372	1494.7	140.567	1494.7	174.444	1494.7	168.681
	1496.26	10.2495	1496.26	37.7584	1496.26	46.2464	1496.26	47.013	1496.26	46.2974	1496.26	34.0711	1496.26	36.6947	1496.26	39.0493	1496.26	141.565	1496.26	174.278	1496.26	168.945
	1497.82	10.4053	1497.82	37.9585	1497.82	45.8425	1497.82	46.6929	1497.82	45.2878	1497.82	34.1633	1497.82	36.2235	1497.82	38.4616	1497.82	142.696	1497.82	173.962	1497.82	168.904
	1499.38	10.6259	1499.38	38.1458	1499.38	45.0718	1499.38	45.84	1499.38	44.8263	1499.38	34.1951	1499.38	35.8398	1499.38	38.1529	1499.38	145.117	1499.38	173.878	1499.38	168.224
	1500.94	11.0941	1500.94	38.0464	1500.94	43.9362	1500.94	45.5923	1500.94	44.4523	1500.94	34.593	1500.94	35.5578	1500.94	37.204	1500.94	146.912	1500.94	173.938	1500.94	167.447
	1502.5	11.6455	1502.5	38.1313	1502.5	42.3963	1502.5	46.4592	1502.5	43.4435	1502.5	35.0125	1502.5	35.3715	1502.5	36.0015	1502.5	148.582	1502.5	174.131	1502.5	166.705
	1504.06	12.3517	1504.06	38.0835	1504.06	40.8681	1504.06	46.895	1504.06	42.8355	1504.06	35.4145	1504.06	35.3151	1504.06	35.0145	1504.06	150.259	1504.06	174.82	1504.06	166.131
	1505.61	13.1783	1505.61	37.8319	1505.61	39.7667	1505.61	47.9852	1505.61	42.3671	1505.61	35.7819	1505.61	35.4082	1505.61	34.3809	1505.61	152.611	1505.61	175.849	1505.61	166.161
	1507.17	14.1435	1507.17	37.352	1507.17	37.7846	1507.17	47.838	1507.17	41.8499	1507.17	36.0149	1507.17	35.2174	1507.17	33.1076	1507.17	154.794	1507.17	177.427	1507.17	166.489
	1508.73	15.1068	1508.73	36.5448	1508.73	36.5455	1508.73	49.1495	1508.73	41.204	1508.73	36.1367	1508.73	34.8857	1508.73	32.1981	1508.73	156.322	1508.73	179.159	1508.73	167.475
	1510.29	16.0152	1510.29	35.4955	1510.29	36.0385	1510.29	48.1431	1510.29	40.4978	1510.29	35.2524	1510.29	34.0625	1510.29	32.0826	1510.29	157.338	1510.29	181.006	1510.29	168.534
	1511.84	16.2765	1511.84	34.3231	1511.84	35.8713	1511.84	46.295	1511.84	39.6702	1511.84	34.5119	1511.84	33.2946	1511.84	31.8834	1511.84	157.744	1511.84	182.956	1511.84	169.817
	1513.4	15.4813	1513.4	32.8987	1513.4	35.9106	1513.4	43.8528	1513.4	38.7054	1513.4	33.3909	1513.4	32.6693	1513.4	32.0292	1513.4	157.526	1513.4	185.137	1513.4	171.391
	1514.95	14.6259	1514.95	31.2666	1514.95	36.1914	1514.95	40.8214	1514.95	37.6365	1514.95	32.1856	1514.95	31.8988	1514.95	32.4354	1514.95	156.135	1514.95	187.333	1514.95	173.221
	1516.51	13.5998	1516.51	29.56	1516.51	37.6791	1516.51	37.2577	1516.51	36.3577	1516.51	30.8784	1516.51	30.9524	1516.51	32.3588	1516.51	154.143	1516.51	189.135	1516.51	175.122
	1518.06	12.5171	1518.06	27.9662	1518.06	38.1723	1518.06	33.2772	1518.06	34.9693	1518.06	29.1009	1518.06	29.7495	1518.06	31.9405	1518.06	152.455	1518.06	190.9	1518.06	176.829
	1519.62	11.4855	1519.62	26.3017	1519.62	38.8745	1519.62	30.8958	1519.62	33.44	1519.62	27.2993	1519.62	27.6494	1519.62	30.8006	1519.62	151.007	1519.62	192.414	1519.62	178.549
	1521.17	10.5565	1521.17	25.2288	1521.17	39.7571	1521.17	28.9433	1521.17	31.7665	1521.17	25.4562	1521.17	26.5094	1521.17	29.3167	1521.17	150.045	1521.17	193.562	1521.17	179.986
	1522.73	9.69319	1522.73	24.8035	1522.73	40.7352	1522.73	29.7729	1522.73	30.0567	1522.73	23.7438	1522.73	25.7428	1522.73	27.916	1522.73	149.47	1522.73	194.157	1522.73	181.492
	1524.28	8.7757	1524.28	25.3967	1524.28	40.2154	1524.28	30.6631	1524.28	28.3536	1524.28	22.25	1524.28	25.343	1524.28	26.1255	1524.28	149.39	1524.28	194.502	1524.28	182.052
	1525.84	7.94303	1525.84	25.0873	1525.84	39.6594	1525.84	31.9409	1525.84	27.2681	1525.84	21.0785	1525.84	25.3445	1525.84	24.6337	1525.84	149.676	1525.84	194.503	1525.84	182.479
	1527.39	7.17554	1527.39	25.1525	1527.39	37.9477	1527.39	32.7094	1527.39	26.479	1527.39	20.4623	1527.39	25.5944	1527.39	23.5982	1527.39	148.492	1527.39	194.172	1527.39	182.847
	1528.94	6.48505	1528.94	27.5029	1528.94	36.1245	1528.94	33.3288	1528.94	25.7032	1528.94	19.7931	1528.94	26.0163	1528.94	22.8693	1528.94	147.635	1528.94	193.279	1528.94	183.039
	1530.5	5.90642	1530.5	26.3895	1530.5	32.4933	1530.5	33.4644	1530.5	24.8557	1530.5	19.6875	1530.5	26.495	1530.5	21.6641	1530.5	147.429	1530.5	192.36	1530.5	183.298
	1532.05	5.51309	1532.05	24.5364	1532.05	30.1556	1532.05	33.1048	1532.05	23.5493	1532.05	19.7003	1532.05	26.9202	1532.05	20.4209	1532.05	147.961	1532.05	191.504	1532.05	183.499
	1533.6	5.21247	1533.6	22.2281	1533.6	26.5696	1533.6	31.7395	1533.6	22.3938	1533.6	19.7603	1533.6	27.3622	1533.6	19.7353	1533.6	148.582	1533.6	191.404	1533.6	183.85
	1535.15	5.12994	1535.15	18.6639	1535.15	23.2309	1535.15	30.9807	1535.15	21.4737	1535.15	19.8929	1535.15	27.7798	1535.15	19.4564	1535.15	149.022	1535.15	191.867	1535.15	184.484
	1536.71	5.1286	1536.71	17.2419	1536.71	21.3579	1536.71	30.2555	1536.71	20.7553	1536.71	20.005	1536.71	28.1223	1536.71	19.609	1536.71	149.613	1536.71	192.885	1536.71	185.378
	1538.26	5.38141	1538.26	15.0042	1538.26	19.7493	1538.26	30.1861	1538.26	20.1455	1538.26	20.1362	1538.26	28.2822	1538.26	19.6331	1538.26	150.157	1538.26	194.687	1538.26	186.186
	1539.81	5.80999	1539.81	16.1055	1539.81	18.3789	1539.81	29.9761	1539.81	19.8624	1539.81	20.011	1539.81	28.2098	1539.81	21.0136	1539.81	150.612	1539.81	196.896	1539.81	187.028
	1541.36	6.42719	1541.36	21.055	1541.36	18.5091	1541.36	29.237	1541.36	19.6733	1541.36	19.7371	1541.36	27.8642	1541.36	22.2922	1541.36	150.996	1541.36	199.076	1541.36	187.913
	1542.91	7.1214	1542.91	22.542	1542.91	20.8949	1542.91	27.8738	1542.91	19.4818	1542.91	19.3813	1542.91	27.1624	1542.91	23.7134	1542.91	150.961	1542.91	200.908	1542.91	188.86
	1544.46	8.02747	1544.46	23.5321	1544.46	20.6227	1544.46	26.2606	1544.46	18.8868	1544.46	19.0517	1544.46	26.3229	1544.46	24.4565	1544.46	150.337	1544.46	202.204	1544.46	189.713
	1546.01	9.30897	1546.01	23.7212	1546.01	20.44	1546.01	24.5455	1546.01	18.4551	1546.01	18.5878	1546.01	25.2431	1546.01	24.7424	1546.01	148.241	1546.01	202.849	1546.01	190.606
	1547.56	10.7777	1547.56	23.3425	1547.56	20.1678	1547.56	22.9359	1547.56	18.1318	1547.56	18.0542	1547.56	24.192	1547.56	24.974	1547.56	147.524	1547.56	203.161	1547.56	191.714
	1549.11	12.2395	1549.11	21.8766	1549.11	20.2303	1549.11	21.2558	1549.11	18.2032	1549.11	17.4598	1549.11	23.2098	1549.11	24.6588	1549.11	145.701	1549.11	202.744	1549.11	194.688
	1550.66	13.7124	1550.66	20.1457	1550.66	20.1841	1550.66	19.4677	1550.66	18.3999	1550.66	16.6837	1550.66	22.324	1550.66	24.5085	1550.66	145.286	1550.66	201.964	1550.66	194.971
	1552.21	14.5061	1552.21	21.6516	1552.21	19.8076	1552.21	17.7347	1552.21	18.5432	1552.21	15.8087	1552.21	21.5957	1552.21	24.2489	1552.21	144.746	1552.21	200.952	1552.21	194.466
	1553.75	14.2997	1553.75	21.0319	1553.75	19.3978	1553.75	15.8778	1553.75	18.4686	1553.75	14.8342	1553.75	20.993	1553.75	23.2432	1553.75	144.228	1553.75	199.701	1553.75	192.702
	1555.3	14.0973	1555.3	20.2605	1555.3	18.6518	1555.3	15.3243	1555.3	18.4991	1555.3	13.4199	1555.3	20.4662	1555.3	22.2086	1555.3	143.576	1555.3	198.323	1555.3	190.42
	1556.85	13.7565	1556.85	19.6507	1556.85	16.6436	1556.85	15.2865	1556.85	18.5976	1556.85	11.9589	1556.85	19.9517	1556.85	21.243	1556.85	142.526	1556.85	196.926	1556.85	187.841
	1558.4	13.4945	1558.4	19.0792	1558.4	15.6471	1558.4	15.7574	1558.4	18.7129	1558.4	10.3987	1558.4	19.1058	1558.4	20.1982	1558.4	141.397	1558.4	195.303	1558.4	185.063
	1559.95	12.7477	1559.95	18.4603	1559.95	15.1939	1559.95	16.5712	1559.95	18.8092	1559.95	8.78109	1559.95	18.0772	1559.95	18.5944	1559.95	141.092	1559.95	193.462	1559.95	182.228
	1561.49	11.9415	1561.49	17.9032	1561.49	14.9726	1561.49	17.6632	1561.49	18.8263	1561.49	7.27795	1561.49	17.2265	1561.49	17.4143	1561.49	140.461	1561.49	191.397	1561.49	179.495
	1563.04	11.1437	1563.04	17.2124	1563.04	14.3765	1563.04	19.4408	1563.04	18.6008	1563.04	6.42343	1563.04	16.6873	1563.04	15.8676	1563.04	138.554	1563.04	189.135	1563.04	177.169
	1564.59	10.3905	1564.59	16.5694	1564.59	13.7513	1564.59	21.0553	1564.59	18.1607	1564.59	5.46942	1564.59	16.2809	1564.59	14.8988	1564.59	136.409	1564.59	186.646	1564.59	174.957
	1566.13	9.8123	1566.13	15.9416	1566.13	13.1361	1566.13	21.4526	1566.13	17.2488	1566.13	4.7558	1566.13	15.9927	1566.13	14.2115	1566.13	134.32	1566.13	183.961	1566.13	172.86
	1567.68	9.25904	1567.68	15.3151	1567.68	12.9242	1567.68	21.2892	1567.68	15.8724	1567.68	4.13532	1567.68	15.7945	1567.68	14.0825	1567.68	132.699	1567.68	181.144	1567.68	170.653
	1569.22	8.93857	1569.22	14.8636	1569.22	13.073	1569.22	20.7796	1569.22	14.2441	1569.22	3.71562	1569.22	15.692	1569.22	13.8209	1569.22	129.764	1569.22	178.133	1569.22	167.389
	1570.77	9.12534	1570.77	14.6425	1570.77	12.7292	1570.77	20.2875	1570.77	12.8257	1570.77	3.4387	1570.77	15.6938	1570.77	13.7095	1570.77	126.374	1570.77	174.934	1570.77	164.136
	1572.31	9.5556	1572.31	15.5406	1572.31	12.9584	1572.31	17.6935	1572.31	11.3668	1572.31	3.45146	1572.31	15.9154	1572.31	13.9397	1572.31	123.225	1572.31	171.575	1572.31	159.634
	1573.86	9.98712	1573.86	17.0525	1573.86	12.8949	1573.86	16.5196	1573.86	10.9199	1573.86	3.41777	1573.86	17.023	1573.86	14.6356	1573.86	120.338	1573.86	167.92	1573.86	156.74
	1575.4	10.4938	1575.4	19.0788	1575.4	12.2547	1575.4	15.3299	1575.4	10.3516	1575.4	4.16389	1575.4	17.078	1575.4	15.296	1575.4	117.749	1575.4	164.004	1575.4	154.06
	1576.95	10.9942	1576.95	22.0177	1576.95	12.2665	1576.95	14.242	1576.95	9.7372	1576.95	5.08192	1576.95	13.7277	1576.95	16.1697	1576.95	115.275	1576.95	159.739	1576.95	151.619
	1578.49	11.4585	1578.49	22.8925	1578.49	11.9592	1578.49	13.0032	1578.49	9.39032	1578.49	6.04804	1578.49	14.1363	1578.49	16.5394	1578.49	113	1578.49	155.935	1578.49	149.272
	1580.03	11.9256	1580.03	21.0298	1580.03	11.7805	1580.03	11.5987	1580.03	9.15119	1580.03	7.09693	1580.03	14.5462	1580.03	16.3073	1580.03	110.694	1580.03	152.899	1580.03	146.992
	1581.58	12.2517	1581.58	12.1001	1581.58	10.9648	1581.58	10.0541	1581.58	8.86926	1581.58	8.01218	1581.58	14.9306	1581.58	16.1672	1581.58	108.695	1581.58	149.59	1581.58	144.492
	1583.12	12.321	1583.12	5.98389	1583.12	10.0916	1583.12	8.52484	1583.12	8.63065	1583.12	8.3784	1583.12	15.1839	1583.12	15.7263	1583.12	106.808	1583.12	146.329	1583.12	141.239
	1584.66	12.1806	1584.66	1.15575	1584.66	9.5959	1584.66	7.19833	1584.66	8.34212	1584.66	8.31196	1584.66	15.1745	1584.66	15.2852	1584.66	104.905	1584.66	142.751	1584.66	137.692
	1586.21	12.0807	1586.21	1.37205	1586.21	9.13967	1586.21	5.99655	1586.21	7.97024	1586.21	8.26168	1586.21	14.9075	1586.21	14.7499	1586.21	102.56	1586.21	139.115	1586.21	133.982
	1587.75	11.7758	1587.75	8.07885	1587.75	8.83269	1587.75	5.22911	1587.75	7.59974	1587.75	8.15157	1587.75	14.3885	1587.75	13.7338	1587.75	100	1587.75	135.016	1587.75	130.156
	1589.29	11.3568	1589.29	16.6983	1589.29	8.94811	1589.29	4.50566	1589.29	7.22553	1589.29	7.61352	1589.29	13.7845	1589.29	12.3686	1589.29	97.1756	1589.29	130.976	1589.29	126.239
	1590.83	10.8885	1590.83	18.7828	1590.83	8.84175	1590.83	3.88368	1590.83	6.89783	1590.83	7.01875	1590.83	13.0551	1590.83	11.1329	1590.83	94.0408	1590.83	126.576	1590.83	122.414
	1592.37	10.0813	1592.37	4.82925	1592.37	8.30525	1592.37	3.46647	1592.37	6.62068	1592.37	6.37334	1592.37	12.3482	1592.37	10.3257	1592.37	89.2849	1592.37	122.072	1592.37	118.568
	1593.91	9.21583	1593.91	3.70828	1593.91	7.55979	1593.91	3.2801	1593.91	6.50138	1593.91	5.76445	1593.91	11.8062	1593.91	9.12605	1593.91	85.8527	1593.91	117.454	1593.91	114.683
	1595.45	8.40443	1595.45	3.33023	1595.45	7.33351	1595.45	3.28661	1595.45	6.23147	1595.45	5.12264	1595.45	11.3528	1595.45	8.31554	1595.45	83.1228	1595.45	112.77	1595.45	110.366
	1596.99	7.41087	1596.99	3.17434	1596.99	7.71774	1596.99	3.86152	1596.99	5.61089	1596.99	4.5912	1596.99	11.4007	1596.99	7.91782	1596.99	80.3706	1596.99	108.213	1596.99	106.016
	1598.53	6.9709	1598.53	5.74494	1598.53	8.14039	1598.53	4.58634	1598.53	5.05562	1598.53	4.24548	1598.53	11.5252	1598.53	7.68559	1598.53	77.576	1598.53	103.376	1598.53	101.673
	1600.07	7.35827	1600.07	7.14333	1600.07	8.287	1600.07	5.41967	1600.07	4.89069	1600.07	4.05952	1600.07	11.6857	1600.07	8.07175	1600.07	74.6694	1600.07	98.573	1600.07	97.3827
	1601.61	7.53724	1601.61	9.2003	1601.61	8.26233	1601.61	6.30932	1601.61	5.44234	1601.61	3.79487	1601.61	11.5724	1601.61	9.66652	1601.61	71.7221	1601.61	93.7001	1601.61	93.1864
	1603.15	7.73752	1603.15	10.2699	1603.15	8.42875	1603.15	7.05091	1603.15	6.12557	1603.15	3.6861	1603.15	11.3376	1603.15	9.76671	1603.15	68.752	1603.15	89.3757	1603.15	89.025
	1604.69	7.85819	1604.69	10.6717	1604.69	8.1933	1604.69	8.1295	1604.69	6.81374	1604.69	3.61626	1604.69	11.0317	1604.69	10.1138	1604.69	65.894	1604.69	85.3236	1604.69	85.1316
	1606.23	8.03895	1606.23	10.608	1606.23	7.86804	1606.23	9.24557	1606.23	7.15358	1606.23	3.57512	1606.23	10.6168	1606.23	10.0293	1606.23	63.0348	1606.23	81.8022	1606.23	81.2856
	1607.77	7.66187	1607.77	10.2589	1607.77	7.73655	1607.77	10.196	1607.77	7.40315	1607.77	3.60845	1607.77	10.2211	1607.77	9.59624	1607.77	60.2213	1607.77	78.6069	1607.77	77.5642
	1609.31	7.38735	1609.31	9.65685	1609.31	7.4758	1609.31	10.58	1609.31	7.59327	1609.31	3.66801	1609.31	9.86407	1609.31	9.55982	1609.31	57.472	1609.31	75.5625	1609.31	73.9709
	1610.84	6.96397	1610.84	8.82507	1610.84	7.63468	1610.84	10.8754	1610.84	7.6298	1610.84	3.73782	1610.84	9.48848	1610.84	9.51511	1610.84	55.7689	1610.84	72.5364	1610.84	70.6237
	1612.38	6.52889	1612.38	8.099	1612.38	7.35931	1612.38	10.7355	1612.38	7.475	1612.38	3.8277	1612.38	9.0671	1612.38	9.69155	1612.38	52.6547	1612.38	69.6796	1612.38	67.4691
	1613.92	5.98808	1613.92	7.48291	1613.92	6.78739	1613.92	9.974	1613.92	7.05075	1613.92	3.90707	1613.92	8.51756	1613.92	9.6191	1613.92	49.941	1613.92	67.2723	1613.92	64.4287
	1615.46	5.44111	1615.46	7.40635	1615.46	6.37911	1615.46	9.04009	1615.46	6.22375	1615.46	4.06154	1615.46	7.41004	1615.46	9.03528	1615.46	47.396	1615.46	64.9297	1615.46	61.6583
	1616.99	4.97008	1616.99	7.64436	1616.99	5.63972	1616.99	8.22187	1616.99	5.1279	1616.99	4.2059	1616.99	6.43026	1616.99	8.38589	1616.99	44.8019	1616.99	62.6714	1616.99	58.9887
	1618.53	4.63394	1618.53	8.07779	1618.53	5.37141	1618.53	7.47516	1618.53	3.91828	1618.53	4.31739	1618.53	6.02082	1618.53	7.76039	1618.53	42.0974	1618.53	60.4257	1618.53	56.4835
	1620.06	4.84372	1620.06	8.72548	1620.06	5.53553	1620.06	6.56143	1620.06	2.64543	1620.06	4.27997	1620.06	5.75066	1620.06	6.655	1620.06	39.2507	1620.06	58.1807	1620.06	54.1493
	1621.6	4.75611	1621.6	9.63923	1621.6	5.49321	1621.6	5.73182	1621.6	1.48733	1621.6	3.98462	1621.6	5.17641	1621.6	6.118	1621.6	36.4513	1621.6	55.9523	1621.6	51.9096
	1623.13	3.24673	1623.13	10.6525	1623.13	5.67554	1623.13	4.95925	1623.13	0.47854	1623.13	3.84983	1623.13	5.19225	1623.13	5.24525	1623.13	33.6819	1623.13	53.3806	1623.13	49.8189
	1624.67	3.72117	1624.67	12.1671	1624.67	6.46206	1624.67	4.28874	1624.67	-0.43015	1624.67	3.11334	1624.67	5.55321	1624.67	4.87981	1624.67	31.3683	1624.67	50.3214	1624.67	47.7649
	1626.2	4.79786	1626.2	13.2439	1626.2	6.86905	1626.2	3.84414	1626.2	-1.24822	1626.2	1.75966	1626.2	5.93478	1626.2	5.29404	1626.2	30.4305	1626.2	47.2895	1626.2	45.7744
	1627.74	5.90109	1627.74	13.144	1627.74	6.97657	1627.74	3.61202	1627.74	-1.96815	1627.74	0.53797	1627.74	6.29466	1627.74	5.78569	1627.74	30.0226	1627.74	44.0742	1627.74	43.5703
	1629.27	7.02994	1629.27	12.8556	1629.27	6.79433	1629.27	3.53034	1629.27	-2.50921	1629.27	0.00778	1629.27	6.66277	1629.27	5.85726	1629.27	30.0091	1629.27	40.9984	1629.27	41.5686
	1630.81	8.20931	1630.81	12.3095	1630.81	6.63285	1630.81	3.59489	1630.81	-2.81544	1630.81	-0.81673	1630.81	7.03825	1630.81	6.23208	1630.81	30.9463	1630.81	37.9877	1630.81	39.7086
	1632.34	9.33507	1632.34	11.5964	1632.34	6.58819	1632.34	3.73932	1632.34	-2.64913	1632.34	-1.37013	1632.34	7.3844	1632.34	6.50167	1632.34	31.4321	1632.34	35.4976	1632.34	37.5717
	1633.87	10.3121	1633.87	10.8464	1633.87	6.38748	1633.87	3.93599	1633.87	-2.18106	1633.87	-1.62828	1633.87	7.7059	1633.87	6.61953	1633.87	31.9287	1633.87	33.0661	1633.87	35.4848
	1635.41	11.2585	1635.41	10.0466	1635.41	6.05277	1635.41	4.05156	1635.41	-1.67612	1635.41	-1.45769	1635.41	7.79074	1635.41	6.99669	1635.41	32.1042	1635.41	30.8055	1635.41	33.4773
	1636.94	11.8224	1636.94	9.17856	1636.94	5.62286	1636.94	4.17559	1636.94	-1.26015	1636.94	-0.60768	1636.94	8.23724	1636.94	7.32051	1636.94	31.9679	1636.94	29.3397	1636.94	31.4596
	1638.47	11.9235	1638.47	8.32118	1638.47	5.31772	1638.47	4.45238	1638.47	-0.89676	1638.47	0.90256	1638.47	8.79795	1638.47	7.25601	1638.47	31.2541	1638.47	28.2049	1638.47	29.6824
	1640.01	10.3456	1640.01	7.33031	1640.01	4.48589	1640.01	4.67725	1640.01	-0.55664	1640.01	2.53938	1640.01	9.20717	1640.01	7.19259	1640.01	30.4578	1640.01	26.8479	1640.01	28.056
	1641.54	10.083	1641.54	6.40851	1641.54	3.68772	1641.54	4.7448	1641.54	-0.25582	1641.54	4.40832	1641.54	9.34411	1641.54	6.97155	1641.54	29.3587	1641.54	24.5515	1641.54	26.6462
	1643.07	9.89695	1643.07	5.6301	1643.07	3.10464	1643.07	3.78886	1643.07	0.04279	1643.07	6.00247	1643.07	9.32633	1643.07	6.51357	1643.07	28.2596	1643.07	22.2222	1643.07	26.1871
	1644.6	9.89722	1644.6	5.21478	1644.6	2.4517	1644.6	2.87266	1644.6	0.22686	1644.6	6.40263	1644.6	9.21115	1644.6	5.68667	1644.6	26.8182	1644.6	19.7524	1644.6	25.7828
	1646.13	10.0061	1646.13	5.50337	1646.13	1.84062	1646.13	2.02783	1646.13	0.2346	1646.13	5.17243	1646.13	8.73653	1646.13	5.21212	1646.13	25.8545	1646.13	17.3936	1646.13	25.4068
	1647.66	10.597	1647.66	5.8847	1647.66	1.16113	1647.66	1.3458	1647.66	0.26939	1647.66	4.56956	1647.66	8.27285	1647.66	4.64929	1647.66	22.6637	1647.66	15.6514	1647.66	25.0341
	1649.19	11.2067	1649.19	6.32295	1649.19	0.44462	1649.19	0.67448	1649.19	0.22845	1649.19	3.89922	1649.19	7.89917	1649.19	4.18776	1649.19	18.0299	1649.19	14.8862	1649.19	24.6242
	1650.72	11.7543	1650.72	7.39033	1650.72	0.14024	1650.72	0.22856	1650.72	0.2096	1650.72	3.30772	1650.72	7.65347	1650.72	3.47845	1650.72	12.6233	1650.72	17.6863	1650.72	23.6295
	1652.25	12.3576	1652.25	8.47967	1652.25	-0.89684	1652.25	0.01296	1652.25	0.18768	1652.25	2.69857	1652.25	7.55323	1652.25	3.17509	1652.25	9.0298	1652.25	19.0558	1652.25	22.6814
	1653.78	12.8282	1653.78	9.60127	1653.78	-1.55721	1653.78	-0.09877	1653.78	0.17318	1653.78	2.20442	1653.78	7.67443	1653.78	2.59233	1653.78	7.83562	1653.78	19.2699	1653.78	21.61
	1655.31	12.9711	1655.31	10.5672	1655.31	-1.91655	1655.31	-0.15628	1655.31	0.27887	1655.31	1.7517	1655.31	7.92039	1655.31	2.68462	1655.31	7.46473	1655.31	19.0337	1655.31	20.4807
	1656.84	12.7888	1656.84	11.4478	1656.84	-2.57732	1656.84	-0.1571	1656.84	0.37746	1656.84	1.43944	1656.84	8.19839	1656.84	2.61767	1656.84	10.2645	1656.84	18.6065	1656.84	19.2247
	1658.37	12.5551	1658.37	12.2336	1658.37	-2.89582	1658.37	-0.12701	1658.37	0.69566	1658.37	1.28834	1658.37	8.55287	1658.37	2.40005	1658.37	11.5308	1658.37	17.9351	1658.37	17.4552
	1659.9	12.2455	1659.9	12.6818	1659.9	-3.20843	1659.9	0.13338	1659.9	1.37251	1659.9	1.29547	1659.9	8.76224	1659.9	2.00351	1659.9	12.8871	1659.9	17.1756	1659.9	15.6414
	1661.42	11.9117	1661.42	12.8964	1661.42	-2.74867	1661.42	0.6129	1661.42	2.10112	1661.42	1.44954	1661.42	8.70548	1661.42	2.09766	1661.42	13.6882	1661.42	16.2135	1661.42	13.7217
	1662.95	11.5527	1662.95	13.3236	1662.95	-2.32206	1662.95	0.46517	1662.95	2.92634	1662.95	1.66934	1662.95	8.82573	1662.95	2.22701	1662.95	13.2726	1662.95	15.1504	1662.95	12.0079
	1664.48	11.1443	1664.48	12.9596	1664.48	-1.68391	1664.48	1.06222	1664.48	3.77768	1664.48	1.85944	1664.48	9.15748	1664.48	3.70455	1664.48	11.8698	1664.48	13.9809	1664.48	10.4627
	1666.01	10.7311	1666.01	12.4711	1666.01	-1.12691	1666.01	0.85783	1666.01	4.74169	1666.01	2.12878	1666.01	9.64264	1666.01	5.51135	1666.01	10.344	1666.01	12.7865	1666.01	9.72782
	1667.53	10.2498	1667.53	11.938	1667.53	-0.55465	1667.53	0.40571	1667.53	5.58429	1667.53	2.67641	1667.53	9.97718	1667.53	6.20077	1667.53	10.3003	1667.53	11.5303	1667.53	8.81213
[truncated: 93 more rows]

## Sheet: Figure 4a
									W		Ni		Inconel		Au
									Raman shift	Intensity	600.092	35.0821	600.092	128.657	600.092	152.657
[truncated: 750 more rows]

## Sheet: Figure 4b
G peak position
Au		Inconel		Ni		W
[truncated: 7 more rows]

[truncated: 22 more sheets: Figure4c, Figure4d, Figure5, Figure6, Figure S1, Figure S2ab, Figure S2c, FigureS2d, Figure S2e, Figure S3ab, Figure S3c, Figure S3d, Figure S3e, Figure S4ab, Figure S4c, Figure S4d, Figure S5, FigureS11LSV, Figure S11Raman, FigureS12LSV …]
